# Supplementary material for: Serum uric acid to creatinine ratio and long-term target vessel events in diabetes patients undergoing PCI with drug-eluting stents implantation: a retrospective study
Source: Front Endocrinol (Lausanne). 2025 Jun 27;16:1599158. doi: 10.3389/fendo.2025.1599158 (PMC12245669; doi:10.3389/fendo.2025.1599158)
Supplement: Supplementary file 1 [file DataSheet1.xlsx]

## Sheet: Sheet1
gender	age	clinicalpresentation	heart failure	atrial fibrillation	cardiac shock	previousAMI	COPD	third degreeAVB	previousstroke	peripheral vascular disease	previousPCI	previousCABG	hypertension	DM	smoking	clinical events	all cause death	cardiac death	AMI	revascularization	stroke	angina	BMI	SBP	DBP	heart rate	glycemia	Cr	UA	BIL	TC	TG	HDL-C	LDL-C	LVEF	aspirin	clopidogrel	βblocker	ACEI	CCB	statin	radialarteryacess	number of diseased vessel	1-vessel	two-vessel	multi-vessel	LM	LAD	LCX
1	36	1	0	0	0	0	0	0	0	0	0	0	0	1	0	0	0	0	0	0	0	0	23.74	120	91	82	10.5	67	270	9	4.67	1.89	0.85	3.19	62	1	1	0	1	0	1	1	1	1	0	0	0	0	0
1	38	1	0	0	0	0	0	0	0	0	0	0	0	0	0	0	0	0	0	1	0	1	24.34	138	96	90	6.62	65	251	12	9.76	3.47	1.23	7.75	64	1	1	1	1	0	1	1	0	0	1	0	0	1	0
1	46	1	0	0	0	0	0	0	0	0	0	0	1	0	1	0	0	0	0	0	0	0	24.49	109	65	66	7.49	51	333	22.2	3.88	1.13	1.19	2.28		1	1	0	1	0	1	1	3	0	0	1	0	1	1
1	66	1	0	0	0	0	0	0	0	0	0	0	1	0	1	0	0	0	0	0	0	1	24.86	132	86	68	4.74	93	544	9.5	4.22	2.48	0.92	2.62		1	1	0	0	0	0	1	0	0	1	0	0	1	1
1	83	1	0	0	0	0	1	0	1	0	0	0	1	0	0	0	0	0	0	1	0	1		90	50	41	7.98	59	394	9.8	4.07	1.3	1.5	2.03		1	1	0	1	1	1	1	1	1	0	0	0	1	0
1	46	1	0	0	0	0	0	0	0	0	0	0	0	0	1	0	0	0	0	0	0	0	33.03	100	75	104	6.36	70	335	17.1	3.92	1.71	0.84	2.74		1	1	1	0	0	1	1	1	1	0	0	0	1	0
1	36	1	0	0	0	0	0	0	0	0	0	0	0	0	0	0	0	0	0	0	0	0	28.73	130	80	88	8.38	39	321		4.51	3.26	1.19	3.07		1	1	1	1	0	1	1	3	0	0	1	0	1	1
0	72	1	0	0	0	0	0	0	0	0	0	0	0	0	0	0	0	0	0	0	0	0	19.22	131	90	67	4.92	56	231	8.7	4.66	1.05	1.22	3.27		1	1	0	0	0	1	1	3	0	0	1	0	1	1
0	72	1	0	0	0	0	0	0	0	0	0	0	1	0	0	0	0	0	0	0	0	0	17.78	100	60	68	7.59	41	213	7	3.15	0.51	1.56	2		0	1	0	1	0	1	1	3	0	0	1	0	1	1
1	68	1	0	0	0	0	0	0	1	0	0	0	1	0	0	0	0	0	0	0	0	0	25.82	133	83	50		76	234	9.7	3.49	1.22	0.76	2.32	57	1	1	0	1	0	1	1	1	1	0	0	0	1	0
1	54	1	0	0	0	0	0	0	0	0	0	0	0	1	1	0	0	0	0	0	0	0	25.88	129	87	62	7.51	62	310	12.8	4.5	2.39	1.05	2.59		1	1	0	0	0	1	1	1	1	0	0	0	0	0
1	36	1	0	0	0	0	0	0	0	0	0	0	0	0	1	0	0	0	0	0	0	0	23.67	115	75	70	4.9								61	1	1	1	1	0	1	1	1	1	0	0	0	0	0
1	67	1	0	0	0	0	0	0	1	0	0	0	1	0	0	0	0	0	0	0	0	0	24.8	111	72	80	5.8	53	378	54.1	4.85	3.01	0.97	3.06		1	1	0	0	0	1	1	1	1	0	0	0	1	0
1	74	1	1	0	1	0	0	0	0	0	0	0	0	0	0	1	1	1	1	0	0	0		90	60	105		64	380	30	4	0.38	1.18			1	0	0	0	0	0	1	1	1	0	0	0	1	0
1	53	1	0	0	0	0	0	0	0	0	0	0	0	0	0	0	0	0	0	0	0	0	26.3	114	74	105	8.98	79	286	15.8	4.24	2.41	0.84	2.75		1	1	1	0	0	1	1	1	1	0	0	0	1	0
1	59	1	0	0	0	0	0	0	0	0	0	0	1	1	0	0	0	0	0	0	0	0	26.78	145	83	60	5.26	84	250	10.3	2.69	0.79	0.92	1.41	59	1	1	1	1	1	1	1	0	0	1	0	0	1	1
0	72	1	1	0	0	0	0	0	1	0	0	0	1	1	0	1	1	1	1	0	0	0		130	80	60	15.23	69	349	11.5	4.13	1.36	1.09	2.44	52	1	1	1	0	0	1	1	0	0	1	0	0	1	1
1	53	1	0	0	0	0	0	0	0	0	0	0	1	1	0	0	0	0	0	0	0	0		143	80	67	9.26	64	267	6.2						1	1	0	0	1	1	1	1	1	0	0	0	1	0
1	65	1	0	0	0	0	0	0	0	0	0	0	0	0	0	0	0	0	0	0	0	1	26.37	71	48	50	15.38	67	324	12.8	4.41	0.88	1.07	2.94		1	1	0	0	0	1	1	3	0	0	1	0	1	1
0	60	1	0	0	0	0	0	0	0	0	0	0	1	0	0	0	0	0	0	0	0	0	21.91	100	66	80	6	44	339	16.7	3.81	1.27	1.09	2.62		1	1	1	1	0	1	1	0	0	1	0	0	1	1
1	70	1	0	0	0	0	0	0	0	0	0	0	1	0	1	0	0	0	0	0	0	0		130	85	62	5.88	117	4.8	11.2	4.2	2.15	1.08	2.87		1	1	1	1	0	1	1	0	0	1	0	0	1	1
1	47	1	0	0	0	0	0	0	0	0	1	0	0	0	1	0	0	0	0	0	0	0	24.44	127	78	90	5.37	81	339	9.3	4.86	4.68	0.92	3.05		1	1	0	1	0	1	1	0	0	1	0	0	1	1
0	72	1	0	0	0	0	0	0	1	0	0	0	1	0	0	0	0	0	0	0	0	1	24.24	107	58	60	11.23	30	190	7.8	4.77	0.74	0.97	3.15		1	1	0	0	0	1	1	3	0	0	1	0	1	1
1	65	1	0	0	0	0	0	0	0	0	0	0	1	0	0	1	0	0	1	1	0	1	22.04	142	95	72	5.2	99	428	12.4	4.77	1.04	0.89	4.07		1	1	0	0	0	1	1	0	0	1	0	0	1	0
0	65	1	0	0	0	0	0	0	0	0	0	0	0	1	0	0	0	0	0	0	0	0	23.03	120	80	80	11.82	73	255	6.1						1	1	1	1	0	1	1	3	0	0	1	1	1	1
1	58	1	0	0	0	0	0	0	0	0	0	0	1	0	1	0	0	0	0	0	0	0		130	85	90	7.8	90	399	13.8	4	2.39	0.92	3.1	60	1	1	1	1	0	1	1	3	0	0	1	1	1	0
1	65	1	0	0	0	0	0	0	0	0	0	0	1	0	0	0	0	0	0	0	0	0	28.69	133	80	88	6.25	79	252	13.1	4.13	1.23	1.12	2.8	63	1	1	1	0	0	1	1	0	0	1	0	0	1	0
0	70	1	0	0	0	0	0	0	0	0	0	0	0	0	0	1	1	1	0	0	0	0					6.05	53	301	14.5	4.78	1.29	0.9	3.76		1	1	0	0	0	0	1	1	1	0	0	0	0	0
1	80	1	0	0	0	0	0	0	0	0	0	0	0	1	0	0	0	0	0	0	0	0	24.39	81	78	55	8.24	147	294	6.7	3.91	1.71	0.96	2.58		1	1	0	1	0	1	1	0	0	1	0	0	1	0
1	60	1	0	0	0	0	0	0	0	0	0	0	0	0	0	0	0	0	0	1	0	0	23.03	86	91	67	7.3	91	299	20.2	5.41	2.22	0.66	4.51	54	1	1	1	1	1	1	1	0	0	1	0	0	1	1
1	39	1	0	0	0	0	0	0	0	0	0	0	0	0	0	0	0	0	0	0	0	0	24.8	99	98	70	5.89	57	327	13.4	4.47	1.24	0.81	3.84		1	1	1	1	0	1	1	1	1	0	0	0	1	0
0	79	1	0	0	0	0	0	0	0	0	0	0	0	0	0	0	0	0	0	0	0	0	22.66	68	78	45	8.79	46	183	18	6.69	1.2	1.32	5.59		1	1	0	0	0	1	1	3	0	0	1	1	1	1
1	47	1	0	0	0	0	0	0	0	0	0	0	1	1	0	0	0	0	0	0	0	0	25.83	90	73	73	13.73	51	229	12	4.57	4.4	0.65	3.07	68	1	1	1	1	0	1	1	0	1	0	0	0	1	1
1	56	1	0	0	0	0	0	0	0	0	0	0	0	0	1	0	0	0	0	0	0	0	24.84	113	68	74	4.78	55	450	18.6	5.31	2.13	0.76	4.58	65	1	1	0	1	0	1	1	1	1	0	0	0	1	0
1	53	1	1	0	1	0	0	1	0	0	0	0	0	0	1	1	1	1	1	0	0	0	17.47	58	45	70	5.18	54	160	24.7	3.4	0.51	0.8	3.2		1	1	1	0	0	1	1	1	1	0	0	0	0	0
1	48	1	0	0	0	0	0	0	0	0	0	0	0	0	1	1	1	1	0	0	0	0	18.69	70	80	55	5.62	98	216	10.7	3.15	0.78	1.01	1.95		1	1	1	0	0	1	1	0	0	1	0	0	1	0
1	43	1	0	0	0	0	0	0	0	0	0	0	0	0	1	1	0	0	0	0	1	0	16.82	73	84	70	5.42	61	344	16.1	3.5	1.09	1.09	2.49		1	1	1	1	0	1	1	1	1	0	0	0	1	0
1	81	1	0	0	0	0	0	0	0	0	0	0	0	0	0	0	0	0	0	0	0	0	22.68	76	78	70	4.13	59	203	12.2	4	0.6	0.8	3.29	53	1	1	0	1	0	1	1	1	1	0	0	0	1	0
1	70	1	0	0	0	0	0	0	0	0	0	0	0	0	0	0	0	0	0	0	0	0	26.64	76	78	45										1	1	0	0	0	1	1	0	0	1	0	0	0	1
1	41	1	0	0	0	0	0	0	0	0	0	0	0	0	1	0	0	0	0	0	0	0	17.58	64	78	80	6.12	70	337	6.1	5.66	2.48	0.83	4.44		1	1	0	0	0	1	1	0	0	1	0	0	1	0
1	47	1	0	0	0	0	0	0	0	0	0	0	0	0	1	0	0	0	0	0	0	0	20.48	83	70	75	4.97	102	323	9.9	3.61	1.09	0.71	2.48		1	1	0	0	0	1	1	3	0	0	1	0	1	1
1	53	1	0	0	0	0	0	0	0	0	0	0	0	0	1	0	0	0	0	0	0	0	24.74	85	80	80	6.74	55	299	12.1	4.64	2.92	0.62	3.48		1	1	1	1	0	1	1	1	1	0	0	0	0	1
1	51	1	0	0	0	0	0	0	0	0	0	0	1	0	1	1	0	0	1	1	0	0		104	78	88	8.81	48	274	5.1	5.72	2.26	0.7	4.13	60	1	1	1	0	0	1	1	1	1	0	0	0	1	0
1	60	1	0	0	0	0	0	0	0	0	0	0	0	1	1	0	0	0	0	0	0	0	17.99	62	80	70	13.64	62	334	10.9	3.98	1.12	1.04	2.62		1	1	0	0	0	1	1	0	0	1	0	0	1	0
1	73	1	0	0	0	0	1	0	0	0	0	0	1	0	1	0	0	0	0	0	0	0		78	82	70	4.3	58	289	17.7	3.52	1.24	0.81	2.4	59	1	1	1	1	0	1	1	1	1	0	0	0	1	0
1	32	1	0	0	0	0	0	0	0	0	0	0	0	0	0	0	0	0	0	0	0	0	14.01	50	90	79	6.19	68	265	10.8	6.75	1.88	0.78	5.43	61	1	1	1	1	0	1	1	1	1	0	0	0	0	1
1	47	1	1	0	0	0	0	0	0	0	0	0	0	0	1	0	0	0	0	0	0	0	15.94	72	78	80	6.7	96	478	17.1	4	2	0.94		57	0	1	0	1	0	1	1	1	1	0	0	0	0	1
1	61	1	0	0	0	0	0	0	0	0	0	0	0	0	1	0	0	0	0	0	0	0	15.83	70	70	84	5.5	81	288	17.9	4.11	1.56	0.84	2.67	60	1	1	1	1	0	1	1	0	0	1	0	0	1	1
1	61	1	0	0	0	0	0	0	0	0	0	0	0	1	0	0	0	0	0	0	0	1	19.9	80	60	74	16.84	60	239	11.5	4.71	2.94	0.79	2.6	50	1	1	0	1	0	1	1	0	0	1	0	0	1	0
0	63	1	0	0	0	0	0	0	0	0	0	0	0	0	0	0	0	0	0	0	0	0	31.87	92	90	63	6.57	68	131	4.6	4.29	0.93	1.38	2.25	64	1	1	1	0	0	1	1	0	0	1	0	0	1	0
1	51	1	1	0	0	0	0	0	0	0	0	0	1	1	0	0	0	0	0	0	0	0	23.51	90	85	75	8.97	72	259	10.1	5.85	2.16	1.15	3.67	51	1	1	0	0	0	1	1	3	0	0	1	0	1	1
0	60	1	0	0	0	1	0	0	0	0	0	0	1	1	0	0	0	0	0	0	0	0	19.61	72	64	80	9.02	68.8	305	12.7	3.55	2.18	0.94	1.58	55	1	1	1	0	0	1	1	3	0	0	1	0	1	1
1	55	1	0	0	0	0	0	0	0	0	0	0	1	1	0	0	0	0	0	0	0	0	18.52	70	80	97	8.18	60	293	5.3	5.38	2.91	0.83	3.29	57	1	1	1	1	0	1	1	1	1	0	0	0	0	1
1	56	1	0	0	0	0	0	0	0	0	0	0	1	0	1	0	0	0	0	0	0	1	22.23	100	80	71	5.06	74	342	8.4	3.42	1.08	1.18	1.52	62	1	1	1	1	0	1	1	0	0	1	0	0	1	1
1	60	1	0	0	0	0	0	0	0	0	0	0	0	0	1	0	0	0	0	0	0	0	20.97	84	66	80	5.51	74	147	13.1	4.81	2.02	1.3	2.98	75	1	1	1	1	0	1	1	3	0	0	1	0	1	1
0	69	1	1	0	1	0	0	1	0	0	0	0	0	0	0	1	1	1	0	0	0	0		50	50		11.3	82	444	32	5	1	1.41			1	1	0	0	0	0	1	0	0	1	0	0	1	0
1	55	1	0	0	0	0	0	0	0	0	0	0	0	0	1	0	0	0	0	0	0	1	24.79	80	76	63	6.99	58	293	16.6	4.17	0.84	1.05	2.87	66	1	1	1	1	0	1	1	0	0	1	0	0	1	1
1	47	1	0	0	0	0	0	0	0	0	0	0	1	0	1	0	0	0	0	0	0	0	20.45	70	90	61		65	499	10					68	1	1	1	1	0	1	1	1	1	0	0	0	0	1
1	80	1	1	0	0	0	0	0	0	0	0	0	0	0	1	1	1	1	0	0	0	0		85	65	85	6.33	89	253	12.8	3.2	0.65	0.98	1.52	47	1	1	0	0	0	1	1	0	0	1	0	0	1	0
1	72	1	0	0	0	0	0	0	0	0	0	0	1	1	0	1	0	0	0	0	1	0	28.52	77	80	53	19.97	141	499	8.9	5.64	2.58	0.98	3.39		1	1	0	1	0	1	1	0	0	1	0	0	1	0
1	65	1	0	0	0	0	0	0	0	0	0	0	1	1	1	0	0	0	0	0	0	0	25.22	86	90	75	7.75	61	271	16	4.39	1.96	0.99	2.28		1	1	1	1	0	1	1	1	1	0	0	0	1	0
1	47	1	0	0	0	0	0	0	1	0	1	0	0	0	0	0	0	0	0	0	0	0	18.25	98	85		6.54	63	278	11.3	2.44	0.92	0.9	0.77	66	1	1	1	1	0	1	1	1	1	0	0	0	0	1
1	52	1	0	0	0	0	0	0	0	0	0	0	1	0	1	0	0	0	0	0	0	0	21.13	70	70	71	14.62	57	284	10	4.81	2.91	0.94	2.36	60	1	1	1	1	0	1	1	0	0	1	0	0	0	1
0	62	1	0	0	0	0	0	0	0	0	0	0	0	1	0	0	0	0	0	0	0	0	22.85	84	70	79	18.91	39	173	17.9	5.31	1.14	1.94	3.77	56	1	1	1	0	0	1	1	1	1	0	0	0	1	0
1	64	1	0	0	0	0	0	0	0	0	0	0	0	0	1	0	0	0	0	0	0	0	22.23	77	80	75	7.08	37	297	6.7	5.19	1.11	1.41	3.77		1	1	0	0	0	1	1	0	0	1	0	0	1	0
1	59	1	0	0	0	0	0	0	0	0	0	0	1	0	0	0	0	0	0	0	0	0	19.38	76	76	90	9.97	69	388	10.7	4.43	0.8	1.4	3.09		1	1	1	0	0	1	1	3	0	0	1	0	1	1
1	62	1	1	0	0	0	0	1	0	0	0	0	0	0	1	1	0	0	1	0	0	0	19.65	75	40	65	5.71	76	231	10.6	5.09	2.94	1.1	3.45		1	1	1	1	0	1	1	0	0	1	0	0	1	1
1	40	1	0	0	0	0	0	0	0	0	0	0	1	1	1	0	0	0	0	0	0	0	21.72	90	82	70	4.92	115	243	7.6	3.42	1.64	0.96	2.35		1	1	0	1	0	1	1	3	0	0	1	0	1	1
0	74	1	0	0	0	0	0	0	0	0	0	0	0	0	0	0	0	0	0	0	0	1	30.84	96	70	51	5.68	45	195	9	6.71	1.08	1.74	5.27		1	1	0	0	0	1	1	0	0	1	0	0	1	0
1	43	1	0	0	0	0	0	0	0	0	0	0	0	1	1	0	0	0	0	0	0	0	23.03	85	100	70	8	48	258	10	3.86	1.08	1.27	2.27	58	1	1	1	0	0	1	1	3	0	0	1	0	1	1
1	46	1	1	0	0	0	0	0	0	0	0	0	0	0	0	1	1	1	0	0	0	0														1	1	0	0	0	0	1	0	0	1	0	0	1	1
1	48	1	0	0	0	0	0	0	0	0	0	0	0	0	1	0	0	0	0	0	0	1	18.47	83	88	85	6.99	61	309	9.7	3.46	2.66	1.07	2.43	43	1	1	1	0	0	0	1	1	1	0	0	0	1	0
0	43	1	0	0	0	0	0	0	0	0	0	0	0	1	0	0	0	0	0	0	0	0	20.77	73	105	53	14.73	46	245	5.6	4.47	1.16	1.62	3.36		1	1	1	1	0	1	1	1	1	0	0	0	1	0
1	54	1	0	0	0	0	0	0	1	0	0	0	1	0	0	0	0	0	0	0	0	0	20.57	80	80	80	9.04	62	322	5.4	3.98	1.39	1.32	2.94		1	1	1	1	0	1	1	3	0	0	1	0	1	1
1	64	1	0	0	0	0	0	0	0	0	0	0	0	0	0	0	0	0	0	0	0	0	17.01	73	54		6.54	56	322	8.7	4.37	0.48	1.62	2.72		1	1	0	0	0	0	1	0	0	1	0	0	1	0
1	70	1	0	0	0	0	0	0	0	0	0	0	1	0	1	0	0	0	0	0	0	0	21.55	96	96		9.09	99	294	8.1	4.98	4.24	0.86	2.95		1	1	0	0	0	1	1	1	1	0	0	0	1	0
0	78	1	0	0	0	0	0	0	0	0	0	0	0	0	0	0	0	0	0	0	0	0	17.15	60	50		7.81	89	306	19.6	4.34	1.69	1.24	3.04		1	1	0	0	0	1	1	3	0	1	0	0	1	1
0	67	1	0	0	0	0	0	1	0	0	0	0	1	1	0	0	0	0	0	0	0	0	22.39	62	60		8.15			3.6	3.79	1.49	0.93	2.05		1	1	0	0	0	1	1	3	0	0	1	0	1	1
1	51	1	0	0	0	0	0	0	0	0	1	0	0	1	1	0	0	0	0	0	0	0	18.34	62	100		19.35	62	225	2.6	4.54	3.03	0.95	2.41		1	1	0	0	0	1	1	0	0	1	0	0	1	1
1	62	1	0	0	0	0	0	0	0	0	0	0	0	1	1	0	0	0	0	0	0	0		114	84	70		58.7	286	11	4	2	0.67			1	1	0	0	0	1	1	0	0	1	0	0	0	1
1	40	1	0	0	0	0	0	0	0	0	0	0	1	0	1	0	0	0	0	0	0	1		137	86	90	4.32	72	451	8.5	4.59	1.88	0.68	3.22		1	1	1	0	0	1	1	1	1	0	0	0	1	0
1	55	1	0	0	0	0	0	0	0	0	0	0	0	0	0	0	0	0	0	0	0	0		128	78	63	4.01	91.5	292	15						1	1	1	0	0	1	1	0	0	1	0	0	1	0
1	69	1	0	0	0	0	0	0	0	0	0	0	0	0	0	0	0	0	0	0	0	1		136	90	56	7.59	69	354	9	3.33	1.39	0.88	2.08	50	1	1	1	1	0	1	0	1	1	0	0	0	1	0
1	57	1	1	0	0	0	0	0	0	0	0	0	1	0	0	0	0	0	0	0	0	0		130	90	92	5.2	53	279	9	5	2	1.19		62	1	1	1	0	0	1	1	1	1	0	0	0	1	0
1	63	1	0	0	0	0	0	0	0	0	0	0	0	0	0	0	0	0	0	0	0	0		134	80	68	4.72	76	325	15	4.82	1.42	1.19	3.15		1	1	1	0	0	1	1	1	1	0	0	0	0	0
1	51	1	1	0	0	0	0	0	0	0	0	0	1	0	1	0	0	0	0	0	0	0		140	72	60	10.78	45	236	8.1	5.65	1.48	0.99	4		1	1	1	1	0	1	1	0	0	1	0	0	1	0
0	49	1		0	0	0	0	0	0	0	0	0	1	0	0	1	0	0	1	0	0	0		100	60	88	9	48	282	11	5.87	2.7	1.31	3.59		1	1	1	1	0	1	1	0	0	1	0	0	1	1
1	77	1	0	0	0	0	0	0	0	0	0	0	1	0	1	0	0	0	0	0	0	0		122	78	102	8.52	92	266	12.2	4.35	1.67	1.02	2.86		1	1	0	0	0	1	1	0	0	1	0	0	1	0
1	74	1	0	0	0	0	0	0	0	0	0	0	0	1	1	0	0	0	0	0	0	0		83	41	35	8.54	71	313	9.2	4.72	2.11	1.03	3.06		1	1	0	0	0	1	1	0	0	1	0	0	1	0
1	42	1	0	0	0	0	0	0	0	0	0	0	1	0	1	0	0	0	0	0	0	0		152	102	106	11.95	61	428	15.1	4.37	2.35	0.99	2.86		1	1	1	1	0	1	1	0	0	1	0	0	1	1
1	53	1	0	0	0	0	0	0	0	0	0	0	0	0	0	0	0	0	0	0	0	0		150	100	80	4.98	48	328	15.5	4.52	0.75	1.42	2.77		1	1	0	0	0	1	1	1	1	0	0	0	1	0
1	70	1	0	0	0	0	0	0	0	0	0	0	0	0	1	1	1	1	0	0	0	0		110	72	75										1	1	0	1	0	1	1	1	1	0	0	0	1	0
0	84	1	0	0	0	0	0	0	0	0	0	0	1	0	0	1	1	1	0	0	0	0		119	63	126		83	345	20.4	4.69	1.23	1.34	2.64		1	1	1	0	0	1	0	0	0	1	0	0	1	1
1	43	1	0	0	0	0	0	0	0	0	0	0	1	0	1	0	0	0	0	0	0	0		96	55	68	5.31			10.5	3.79	1.97	0.77	2.12		1	1	0	0	0	1	1	0	0	1	0	0	1	1
1	30	1	0	0	0	1	0	0	0	0	0	0	0	0	0	1	1	1	0	0	0	0														1	1	0	0	0	0	1	3	0	0	1	0	1	1
1	55	1	1	0	0	0	0	0	0	0	0	0	0	0	1	1	1	1	0	0	0	0		125	80	72	5.67	70	224	9.9	4.23	1.62	0.82	2.76		1	1	1	1	0	1	1	1	1	0	0	0	1	0
1	48	1	0	0	0	0	0	0	0	0	0	0	0	0	0	1	0	0	1	1	0	0		118	73	68	6.74	62.3	310	4.6	4.53	0.62	1.34	3.14	67	1	1	0	0	0	1	1	0	0	1	0	0	1	0
0	62	1	0	0	0	0	0	0	0	0	0	0	0	0	1	0	0	0	0	0	0	0		145	89	84	5.25	93	307	9.9	3	1.35	0.7	1.9		1	1	1	1	0	1	1	3	0	0	1	0	1	1
1	52	1	0	0	0	0	0	0	0	0	0	0	0	0	0	0	0	0	0	0	0	0					4.97	72	342	12.8	4.76	1.73	0.95	3.05		1	1	1	1	0	1	1	0	0	1	0	0	1	0
1	61	2	1	0	0	0	0	0	0	0	0	0	1	0	1	1	0	0	1	1	0	1	25.95	139	96	64	4.67	62	452	13.7	3.94	2.18	0.99	2.43	44	1	1	1	1	0	1	1	3	0	0	1	0	1	1
1	43	2	0	0	0	0	0	0	0	0	0	0	0	0	0	0	0	0	0	0	0	0	23.99	110	70	86	4.78	80	325	5.9	3.53	3.34	0.78	1.81	69	1	1	1	1	0	1	1	3	0	0	1	0	0	1
1	59	2	0	0	0	0	0	0	0	0	0	0	0	1	0	0	0	0	0	0	0	1	26.75	110	80	72	5.71	61	266	11.7	4.43	3.93	0.69	2.52	60	1	1	1	1	0	1	1	3	0	0	1	0	1	1
1	43	2	0	0	0	0	0	0	0	0	0	0	0	0	1	0	0	0	0	0	0	0	29.06	113	86	63	4.24	72	411	21.5	2.45	1.73	0.75	1.2	73	1	1	1	0	0	1	1	3	0	0	1	0	1	1
1	40	2	0	0	0	0	0	0	0	0	0	0	1	0	1	0	0	0	0	0	0	0	30.09	133	101	88	5.32	58	340	16.4	4.1	2.12	1.11	2.34		1	1	1	0	0	0	1	3	0	0	1	0	1	1
1	40	2	0	0	0	0	0	0	0	0	0	0	0	0	0	0	0	0	0	0	0	0	26.12	107	76	73	4.25	64	338	15.7	5.12	2.68	0.79	3.21		1	1	1	1	0	1	1	0	0	1	0	0	1	0
1	46	2	0	0	0	0	0	0	0	0	0	0	0	0	0	0	0	0	0	0	0	1	25.56	136	87	73	3.85	71	365	8.6	4.77	2.98	0.67	2.97	64	1	1	1	1	0	0	1	3	0	0	1	0	1	1
1	41	2	0	0	0	0	0	0	0	0	0	0	1	0	1	0	0	0	0	0	0	0	26.67	147	99	72	4.85	70	316	9.7	5.99	10.87	0.72	1.32		1	1	0	1	1	1	1	0	0	1	0	0	1	1
1	85	2	0	0	0	0	0	0	0	0	0	0	0	0	1	0	0	0	0	0	0	0	26.53	108	69	82	4.62	91	459	14.6	2.48	1.94	0.71	1.28		1	1	1	1	0	1	1	3	0	0	1	0	1	1
0	65	2	0	0	0	0	0	0	0	0	0	0	1	1	0	0	0	0	0	0	0	0	27.43	135	79	60	3.4	64	261	7.9	2.94	1.32	1.53	1.15	58	1	1	1	1	1	1	1	3	0	0	1	0	1	1
0	61	2	0	0	0	0	0	0	0	0	0	0	0	0	0	0	0	0	0	0	0	0	26.44	130	84	60	4.64	70	466	7.8	3.25	1.22	0.56	1.09	46	1	1	0	1	0	1	1	3	0	0	1	0	1	0
1	67	2	0	0	0	0	0	0	0	0	0	0	1	0	0	0	0	0	0	0	0	0	23.66	110	90	58	5.2	105	331	25	3.58	1.02	0.87	2.74		1	1	1	1	1	1	1	0	0	1	0	0	1	0
0	60	2	0	0	0	0	0	0	0	0	0	0	0	1	0	0	0	0	0	0	0	0	27.24	143	90	75	8.55	44	217	8.9	2.49	0.93	0.92	1.08	61	1	1	1	1	0	1	1	3	0	0	1	0	1	1
1	38	2	0	0	0	0	0	0	0	0	0	0	1	0	1	0	0	0	0	0	0	0	0	90	60	72	4.39	59	282	4.7	4.48	1.65	1.05	3.11		1	0	1	0	0	1	1	3	0	0	1	0	1	1
1	47	2	0	0	0	0	0	0	0	0	0	0	0	0	0	0	0	0	0	0	0	0	22.95	106	71	68	4.57	278	605	9.8	3.22	3.06	0.92	1.79		1	1	0	0	0	1	1	1	1	0	0	0	0	0
1	67	2	0	0	0	0	0	0	1	0	0	0	0	0	0	0	0	0	0	0	0	0		134	84	71	4.76	88	250	10.2	3.77	1.06	1.29	2.63		1	1	1	1	0	1	1	3	0	0	1	0	1	1
0	77	2	0	0	0	0	1	0	0	0	0	0	0	0	0	1	0	0	0	0	1	0		100	60	80	5.74	54	175	11.7	4.2	0.69	1.43	2.6		1	1	1	1	0	1	1	1	1	0	0	0	1	0
1	34	2	0	0	0	0	0	0	0	0	0	0	0	0	1	0	0	0	0	0	0	0		110	75	62	3.7	65	313	12.5	2.7	1.45	1.59	1.21	61	1	1	1	1	0	1	1	1	1	0	0	0	1	0
1	51	2	0	0	0	0	0	0	0	0	1	0	0	0	0	1	0	0	1	1	0	1														1	1	1	1	0	1	1	1	1	0	0	0	1	0
0	47	2	0	0	0	0	0	0	0	0	0	0	1	0	0	0	0	0	0	0	0	0	27.72	132	94	63	9.7	41	389	16	4.54	3.09	1.02	1.27		1	1	0	1	0	1	1	3	0	0	1	0	1	1
0	69	2	0	0	0	0	0	0	0	0	0	0	1	0	0	0	0	0	0	0	0	0	19.53	130	80	88	5.5	56	278	9.5	3.76	1.04	2.03	1.83		1	1	1	1	0	1	1	3	0	0	1	0	1	0
1	51	2	0	0	0	0	0	0	0	0	1	0	0	1	1	0	0	0	0	0	0	0	26.45	110	80	71	10.24	39	318	8.4	4.82	1.4	1.93	3.56	67	1	1	0	1	0	1	1	3	0	0	1	0	1	1
0	69	2	1	0	0	0	0	0	0	0	0	0	0	1	0	0	0	0	0	0	0	0	24.24	132	75	88	8.66	60	165	14.8	4.91	2.06	1.16	3.42		1	1	0	0	0	1	1	3	0	0	1	0	1	1
1	59	2	0	0	0	0	0	0	0	0	0	0	1	0	1	0	0	0	0	0	0	0	25.66	110	70	86	6.24	58	221	14.8	2.87	1.43	0.47	1.8	58	1	1	1	1	0	1	1	3	0	0	1	0	1	1
1	52	2	0	0	0	0	0	0	0	0	0	0	1	0	0	0	0	0	0	0	0	0	22.92	147	84	56	4.63	79	407	11.9	2.9	1.44	0.89	1.45	60	1	1	1	1	0	0	1	0	0	1	0	0	1	1
1	40	2	0	0	0	0	0	0	0	0	0	0	0	0	1	0	0	0	0	0	0	0	25.06	110	79	72	5.95	78	291	7.7	4.09	1.86	0.83	2.62	68	1	1	0	1	0	1	1	1	1	0	0	0	0	1
1	61	2	0	0	0	0	0	0	0	0	0	0	1	0	0	1	0	0	1	1	0	0	27.61	130	85	70	4.53	66	434	14.6	3.43	1.21	0.77	2.18		1	1	1	1	0	1	1	3	0	0	1	0	1	1
1	69	2	0	0	0	0	0	0	0	0	0	0	0	0	0	0	0	0	0	0	0	0	19.96	112	70	82	4.99	60	183	7.2	3.43	1.25	1.18	2.09	65	1	1	0	0	0	1	1	0	0	1	0	0	1	0
1	61	2	0	0	0	0	0	0	0	0	0	0	0	0	1	0	0	0	0	0	0	0	24.57	130	75	65	4.95	72	369	13.2	3.87	1.49	0.88	2.54		1	1	1	1	0	1	1	0	0	1	0	0	1	0
1	46	2	0	0	0	0	0	0	0	0	0	0	1	1	1	0	0	0	0	0	0	0	27.92	120	85	72	12.4	71	282	6.9	4.98	2.41	0.64	3.62	68	1	1	1	1	1	1	1	3	0	0	1	0	1	1
1		2	0	0	0	0	0	0	0	0	0	0	1	0	0	0	0	0	0	0	0	0	20.05	130	90	82	6.39	56	252	18.3	4.64	0.64	1.31	3.12		1	1	1	1	0	1	1	0	0	1	0	0	1	0
0	68	2	0	0	0	0	0	0	0	0	0	0	1	0	0	0	0	0	0	0	0	0	26.04	11	70	96	6	107	665	23.7	4.18	2.96	1.04	2.83		1	1	1	0	0	1	1	0	0	1	0	0	1	1
1	40	2	0	0	0	0	0	0	0	0	0	0	1	1	0	0	0	0	0	0	0	0	27.55	122	77	90	4.93	84	356	6.6	4.98	6.01	0.55	2.9	67	1	1	0	0	0	1	1	3	0	0	1	0	1	1
1	59	2	1	0	0	0	0	0	0	0	0	0	0	0	1	0	0	0	0	0	0	0	17.44	128	92	70	3.89	56	215	12.9	4.61	1.2	1.28	3.02	69	1	1	1	0	0	1	1	1	1	0	0	0	0	0
1	60	2	0	0	0	0	0	0	0	0	0	0	0	0	1	0	0	0	0	0	0	0	24.49	128	85	46										1	1	0	0	0	1	1	0	0	1	0	0	1	1
1	45	2	0	0	0	0	0	0	0	0	0	0	0	0	1	1	0	0	1	1	0	1					4.8			14.9	3.49	1.02	0.79	2.17	60	1	1	1	1	0	1	1	1	1	0	0	0	1	0
1	64	2	0	0	0	0	0	0	0	0	0	0	0	0	1	0	0	0	0	0	0	0	24.86	118	80	72	4.93	84	360	9.9	4.49	1	1.12	2.84	42	1	1	0	1	0	1	1	1	1	0	0	0	1	0
0	72	2	1	0	0	0	0	0	0	0	1	0	1	1	0	0	0	0	0	0	0	0	27.34	140	70	68	4.29	62	163	8.4	3.5	4.13	0.79	1.37		1	1	0	1	0	0	1	1	1	0	0	0	0	0
1	53	2	1	1	0	0	0	0	0	0	0	0	0	0	1	0	0	0	0	0	0	0	24.15	126	82	78	5.83	72	266	20.7	4.22	2.19	0.75	2.9	51	1	1	1	0	1	1	1	0	0	1	0	0	1	1
1	43	2	0	0	0	0	0	0	0	0	0	0	0	0	1	0	0	0	0	0	0	1	29.41	96	58	100	7.59	83	237	23.6	5.22	1.56	1.38	3.35		1	1	1	0	0	1	1	0	0	1	0	0	1	0
1	56	2	0	0	0	0	0	0	0	0	0	0	1	0	1	0	0	0	0	0	0	0	25.91	130	83	72									80	1	1	1	1	1	0	1	0	0	1	0	0	1	0
1	57	2	0	0	0	0	0	0	0	0	0	0	0	0	1	0	0	0	0	0	0	0	23.88	119	80	68	5.1	89	349	8.1	3.46	1.59	0.78	2.05	45	1	1	0	0	0	1	1	0	0	1	0	0	1	1
0	57	2	1	0	0	0	0	0	0	0	0	0	0	0	0	0	0	0	0	0	0	0	25.59	93	65	86	8.87	54	300	16.5	3.48	1.33	0.53	2.31	48	1	1	1	1	0	1	1	0	0	1	0	0	1	0
1	47	2	0	0	0	0	0	0	0	0	0	0	1	0	1	0	0	0	0	0	0	0	29.07	122	80	78	5.97	58	238	7.7	2.57	0.95	0.89	1.23	61	1	1	1	1	0	1	1	0	0	1	0	0	1	1
1	52	2	1	0	0	0	0	0	0	0	0	0	1	0	1	0	0	0	0	0	0	0		138	94	72	4.92	57	324	5.6	2.68	1.89	0.74	1.27	50	1	1	1	1	0	1	1	3	0	0	1	0	1	1
0	53	2	0	0	0	0	0	0	0	0	0	0	1	0	0	0	0	0	0	0	0	0	25.89	170	108	90	7.62	56	199	11.2	9.49	0.7	1.48	7.28		1	1	1	1	0	1	1	0	0	1	0	0	1	1
1	57	2	0	0	0	0	0	0	0	0	0	0	0	1	0	0	0	0	0	0	0	0	27.4	144	91	104	13.31	58	399	42.1	3.39	0.75	1.18	2.19		1	1	1	0	0	1	1	1	1	0	0	0	1	0
1	47	2	0	0	0	0	0	0	0	0	0	0	0	0	0	0	0	0	0	0	0	0	22.03	108	82	102	14.17	45	195	13.6	4.84	1.43	1.23	3.38		1	1	1	0	0	1	1	1	1	0	0	0	1	0
1	27	2	0	0	0	0	0	0	0	0	0	0	0	0	1	0	0	0	0	0	0	1	25.76	120	80	70	4.28	74	433	9.2	2.74	1.63	0.75	1.63	59	1	0	1	1	0	1	1	1	1	0	0	0	1	0
1	46	2	0	0	0	0	0	0	0	0	0	0	0	0	1	0	0	0	0	0	0	0	26.99	118	80	81	4.45	65	309	10.6	5.78	2.58	0.79	4.28		1	1	1	1	0	1	1	1	1	0	0	0	0	0
1	68	2	0	0	0	0	0	0	0	0	0	0	1	0	0	0	0	0	0	0	0	0	31.56	169	106	80	8.91	39	213	34.4	4.12	1.7	0.83	2.91		1	1	1	1	1	1	1	3	0	0	1	0	1	0
0	70	2	0	0	0	0	0	0	0	0	0	0	1	1	0	0	0	0	0	0	0	0	22.6	130	70	44	7.68	53	152	12	5.17	2.85	0.83	3.57		1	1	0	1	0	1	1	0	0	1	0	0	1	1
1	47	2	0	0	0	0	0	0	0	0	0	0	0	0	1	0	0	0	0	0	0	0	26.06	120	80	80	5.77	67	311	9.4	3.05	2.06	0.65	1.69		1	1	1	1	0	1	1	1	1	0	0	0	1	0
1	46	2	0	0	0	0	0	0	0	0	0	0	0	0	0	0	0	0	0	0	0	0	28.41	138	90	59										1	1	0	0	0	1	1	0	0	1	0	0	1	0
0	74	2	0	0	0	0	0	0	0	0	0	0	1	0	0	0	0	0	0	0	0	0	23.05	169	92	54	4.44	144	493	10.5	5.35	1.41	1.01	3.68	46	1	1	1	1	0	1	1	3	0	0	1	0	1	1
1	40	2	1	0	0	0	0	0	0	0	0	0	0	0	0	0	0	0	0	0	0	0	20.76	107	70	85	56.36	68	47	12.5	3.72	1.85	0.8	2.28	50	1	1	1	1	0	1	1	1	1	0	0	0	1	0
0	64	2	0	0	0	0	0	0	0	0	0	0	0	0	0	0	0	0	0	0	0	0	22.66	125	87	66	6.58	58	406	10.5	3.75	1.95	0.86	2.45		1	1	0	0	0	1	1	3	0	0	1	0	1	1
1	47	2	0	0	0	0	0	0	0	0	0	0	1	0	0	0	0	0	0	0	0	0	23.08	107	69	72	4.92	89	361	8.9	3.52	0.68	0.94	2.37	58	1	1	1	1	1	1	1	1	1	0	0	0	1	0
1	50	2	0	0	0	0	0	0	0	0	0	0	0	0	1	0	0	0	0	0	0	0	22.95	113	56	76	6.24	68	309	11.7	2.2	0.73	0.54	1.21		1	1	0	0	0	1	1	0	0	1	0	0	0	1
1	62	2	0	0	0	0	0	0	0	0	0	0	0	0	0	1	1	0	0	0	1	0		116	69	52	4.93	90	374	22.1	3.32	2.46	0.86	1.82		1	1	0	0	0	1	1	0	0	1	0	0	1	1
1	30	2	1	0	0	0	0	0	0	0	0	0	0	0	0	0	0	0	0	0	0	0	28.37	130	87	63	4.84	103	451	27.9	4.07	1.51	0.75	2.77	61	1	1	0	1	0	1	1	1	1	0	0	0	1	0
1	45	2	0	0	0	0	0	0	0	0	0	0	0	0	1	0	0	0	0	0	0	1		125	80	61	4.95	76	230	16.4	3.49	2.78	0.62	2.15	60	1	0	1	1	0	0	1	1	1	0	0	0	0	1
1	60	2	0	0	0	0	0	0	0	0	0	0	1	0	0	0	0	0	0	0	0	0	27.02	130	80	80	4.92	77	248	18.8	2.4	0.55	0.93	1.31	67	1	1	1	1	0	1	1	1	1	0	0	0	1	0
1	46	2	0	0	0	0	0	0	0	0	0	0	1	1	0	1	0	0	1	1	0	1	31.91	140	90	68	5.48	81	363	10.1	4.36	3.5	0.85	2.62	66	1	1	1	1	1	1	1	0	0	1	0	0	1	0
1	49	2	0	0	0	0	0	0	0	0	0	0	0	0	0	0	0	0	0	0	0	0	26.89	106	62	72	15.49	84	625	23.2	3.64	1.84	0.97	1.4		1	1	0	0	0	1	1	1	1	0	0	0	0	0
1	55	2	0	0	0	0	0	0	0	0	0	0	0	0	1	0	0	0	0	0	0	0	21.26	95	66	92	5.16	55	178	23	4.15	1.22	0.67	3.02	47	1	1	1	0	0	1	1	0	0	1	0	0	1	0
0	51	2	0	0	0	0	0	0	0	0	0	0	1	1	0	0	0	0	0	0	0	0	24.91	150	102	68									42	1	1	1	1	0	1	1	0	0	1	0	0	1	1
1	69	2	0	0	0	0	0	0	0	0	0	0	1	1	0	0	0	0	0	0	0	0	25.04	125	80	68	7.8	96.2	308	12.8	4.23	2.82	0.98	2.45		1	1	0	1	0	1	1	0	0	1	0	0	1	0
1	59	2	0	0	0	0	0	0	0	0	0	0	1	0	0	0	1	0	0	0	0	0	25.69	127	76	60	4.85	114	355	12.9	2.46	0.51	0.75	1.5	41	1	1	1	1	0	1	1	3	0	0	1	0	1	1
1	68	2	0	0	0	0	0	0	0	0	0	0	0	0	0	0	0	0	0	0	0	0	26.29	105	63	64	4.92	98	405	10	3.16	1.51	0.94	1.71	67	1	1	1	1	0	0	1	3	0	0	1	0	1	1
0	67	2	0	0	0	0	0	0	0	0	0	0	0	0	0	0	0	0	0	0	0	0	21.49	110	70	64	4.36	72	382	17.1	4.7	0.97	0.92	3.41	57	1	1	1	0	0	1	1	0	0	1	0	0	0	1
1	68	2	0	0	0	0	0	0	0	0	0	0	0	1	0	0	0	0	0	0	0	0	24.8	150	70	70	5.39	120	341	9	4.7	2.24	0.6	3.15	57	1	1	1	0	0	0	1	3	0	0	1	0	1	1
0	62	2	0	0	0	0	0	0	0	0	0	0	1	1	0	0	0	0	0	0	0	0	27.34	100	70	70	27.86	75	412	6.7	4.88	3.48	0.84	3.1		1	1	0	0	0	1	1	0	0	1	0	0	1	0
1	67	2	0	0	0	0	0	0	0	0	0	0	1	0	0	0	0	0	0	1	0	0	22.82	140	70	86	5.77	68	320	32.6	4.03	0.88	1.26	2.59		1	1	1	0	0	0	1	1	1	0	0	0	1	0
1	53	2	0	0	0	0	0	0	0	0	0	0	0	0	0	0	0	0	0	0	0	1	25.4	101	67	82	5.46	95	330	7.3	4.23	2.53	0.69	2.92		1	1	1	1	0	1	1	1	1	0	0	0	1	0
1	62	2	0	0	0	0	0	0	0	0	0	0	1	0	0	0	0	0	0	0	0	0	21.8	146	83	82	5.13	73	314	6.4	4.24	3.04	0.9	2.58	65	1	1	0	1	1	0	1	3	0	0	1	0	1	0
1	43	2	0	0	0	0	0	0	0	0	0	0	1	0	0	0	0	0	0	0	0	0	28.72	126	60	80	5.29	82	251	246.7	3.45	1.98	0.54	2.34	62	1	1	1	1	0	1	1	3	0	0	1	0	1	1
1	64	2	1	0	0	0	0	0	1	0	0	0	1	0	0	1	1	0	0	0	0	0		145	98	62	5.68	125	368	32.3	2.85	0.94	0.91	1.65		1	1	0	1	0	1	1	3	0	0	1	0	1	1
0	59	2	0	0	0	0	0	0	0	0	0	0	0	0	0	0	0	0	0	0	0	0		110	87	70	5.73	50	251	13	5.79	1.56	1.41	4.08	41	1	1	1	0	0	1	1	3	0	0	1	0	1	1
1	28	2	0	0	0	0	0	0	0	0	0	0	1	0	1	0	0	0	0	0	0	1	30.67	129	83	66										1	1	1	1	0	1	1	1	1	0	0	0	1	0
1	66	2	0	0	0	0	0	0	0	0	0	0	1	1	1	0	0	0	0	0	0	0	23.94	120	70	53	7.07	81	349	9.3	5.05	2.44	1.07	3.23	55		1	1	0	0	1	1	3	0	0	1	0	1	1
1	59	2	0	0	0	0	0	0	0	0	0	0	1	1	1	1	0	0	0	0	1	0	23.88	150	90	92	13.82	83	300	14.4	2.85	0.96	0.8	1.73	66	1	1	1	1	0	1	1	3	0	0	1	0	1	1
0	58	2	1	0	0	0	0	0	0	0	0	0	1	0	1	0	0	0	0	0	0	0	31.25	127	89	83	4.83	56	292	16.6	3.92	2.13	0.68	2.86		1	1	1	1	0	1	0	0	0	1	0	0	1	1
0	55	2	0	0	0	0	0	0	0	0	0	0	1	0	0	0	0	0	0	0	0	0	33.59	108	65	92	5.8	62	295	8.2	3.73	3.73	0.77	2.17		1	1	1	1	0	1	1	1	1	0	0	0	1	0
0	75	2	0	0	0	0	0	0	0	0	0	0	1	0	0	1	1	0	0	0	0	0	25.78	140	83	84	4.71	90	243	5.8	3.1	0.95	0.29	1.86		1	1	1	1	0	1	1	3	0	0	1	0	1	1
1	43	2	0	0	0	0	0	0	0	0	0	0	0	1	1	0	0	0	0	0	0	0	22.86	95	62	76	8.65	69	407	6.4	3.32	1.24	0.81	2.27	54	1	1	1	1	0	1	1	0	0	1	0	0	1	0
1	74	2	0	0	0	0	0	0	0	0	0	0	0	0	0	0	0	0	0	0	0	0		122	73	62	4.36	66	292	5.5	3.08	1.14	0.84	2.13	58	1	1	1	1	0	1	1	1	1	0	0	0	1	0
1	69	2	0	0	0	0	0	0	0	0	0	0	1	0	0	0	0	0	0	0	0	0	23.31	90	60	56	11.66	126	507	18.3	3.8	0.98	1.01	2.42		1	1	0	1	0	1	1	3	0	0	1	0	1	1
1	77	2	0	0	0	0	0	0	0	0	0	0	1	0	1	1	1	0	0	0	1	0	27.64	180	100	76	5.91	73	338	6.4	3.87	3.04	0.67	2.4	70	1	0	1	1	0	1	1	3	0	0	1	0	1	1
1	48	2	1	0	0	0	0	0	0	0	0	0	0	0	0	1	1	1	1	0	0	0		150	63	98	5.73	62	223	18.2	2.83	1.04	0.8	1.77		1	0	1	1	0	1	1	1	1	0	0	0	1	0
1	61	2	0	0	0	0	0	0	0	0	0	0	1	0	1	0	0	0	0	0	0	0	30.42	120	80	85	7.56	84	463	13.2	4.15	2.76	0.83	2.84		1	1	1	1	0	1	1	0	0	1	0	0	1	1
0	76	2	0	0	0	0	0	0	0	0	0	0	1	1	0	1	1	0	0	0	0	0	26.56	114	67	53	6.24	72	235	7.6	3.49	1.01	0.91	2.13	57	1	1	0	1	0	1	1	3	0	0	1	0	1	1
1	38	2	0	0	0	0	0	0	0	0	0	0	0	0	1	0	0	0	0	0	0	0	27.76	110	70	70									55	1	1	1	1	0	1	1	0	0	1	0	0	1	0
1	68	2	0	0	0	0	0	0	0	0	0	0	0	0	1	0	0	0	0	0	0	0	22.86	105	64	82	4.68	113	386	8.8	3.61	1.42	1.07	2.28	58	1	1	1	0	0	1	1	1	1	0	0	0	1	0
0	70	2	0	0	0	0	0	0	0	0	0	0	0	0	0	0	0	0	0	0	0	0	21.48	130	69	80	4.8	65	307	5.7	3.56	1.02	1.22	2.18	61	1	1	1	1	0	1	1	3	0	0	1	0	1	1
1	74	2	0	0	0	0	0	0	0	0	0	0	0	1	1	0	0	0	0	0	0	0	24.24	130	70	84	4.94	84	384	6.6	3.13	1.81	0.81	1.88	46	1	1	1	1	0	1	1	0	0	1	0	0	1	0
1	59	2	0	0	0	0	0	0	0	0	0	0	1	1	0	1	0	0	1	1	0	0	22.14	100	70	103	9.39	119	485	9.1	4.63	1.49	1.18	3.33	60	1	1	0	1	1	0	1	0	0	1	0	0	1	0
1	52	2	0	0	0	0	0	0	0	0	0	0	1	0	1	0	0	0	0	0	0	0	29.74	148	102	70									66	1	1	1	1	0	1	1	3	0	0	1	0	1	1
1	49	2	0	0	0	1	0	0	0	0	0	0	0	0	1	0	0	0	0	0	0	0		120	80	83	5.01	76	396	10.4	3.06	2.29	0.6	2.02	69	1	1	1	0	1	1	1	1	1	0	0	0	1	0
1	63	2	0	0	0	0	0	0	0	0	0	0	0	0	0	1	0	1	0	0	0	0	22.86	165	104	76	6.3	48	192	12	6	2.15	1.19			1	1	1	1	0	1	1	1	1	0	0	0	1	0
0	77	2	1	0	0	0	0	0	0	0	0	0	1	1	0	0	0	0	0	0	0	0		152	82	68	6.87	36	193	8	2.65	1.55	0.51	1.99	70	1		1	1	0	1	1	3	0	0	1	0	1	1
0	70	2	0	0	0	0	0	0	0	0	0	0	0	0	0	0	0	0	0	0	0	0		108	68	76	4.88	74	166	21.9	5.1	1.46	0.96	4.13		1	1	1	0	0	1	1	0	0	1	0	0	1	0
0	62	2	0	0	0	0	0	0	0	0	0	0	1	0	0	0	0	0	0	0	0	0	23.07	144	80	80	5.53	54	347	7.9	4.11	1.7	0.91	3.31	64	1	1	0	1	0	1	1	3	0	0	1	0	1	1
1	76	2	0	0	0	0	0	0	0	0	0	0	0	0	0	0	0	0	0	0	0	0	23.14	124	72	64	5.27	93	240	11.4	2.79	1.21	0.63	1.92	55	1	1	1	1	0	1	1	3	0	0	1	0	1	1
1	40	2	0	0	0	0	0	0	0	0	0	0	1	0	0	0	0	0	0	0	0	1	27.85	154	103	128	6.24	106	345	14.2	5.44	2	0.95	4.31		1	1	1	1	0	1	1	1	1	0	0	0	1	0
1	21	2	0	0	0	0	0	0	0	0	0	0	0	0	1	0	0	0	0	0	0	0	36.33	125	80	82	4.51	87	526	8.8	4.67	2.2	0.5	3.69		1	1	1	1	0	1	1	0	0	1	0	0	1	0
0	66	2	0	0	0	1	0	0	0	1	0	0	0	0	0	1	1	0	0	0	0	1		2	62	90	4.54	52	209	4.7	2.7	0.88	0.71	1.54	68	1	1	1	1	0	1	1	3	0	0	1	0	1	1
1	64	2	0	0	0	0	0	0	0	0	0	0	1	0	1	0	0	0	0	0	0	0	24.57	78	70	83		80	378						61	1	1	1	1	0	1	1	1	1	0	0	0	0	0
1	44	2	1	0	0	0	0	0	0	0	0	0	1	0	1	0	0	0	0	0	0	0	23.66	100	61	74	4.96	74	228	14	2.98	2.08	0.64	1.84	64	1	1	1	0	1	1	1	3	0	0	1	0	1	1
1	64	2	0	0	0	0	0	0	0	0	0	0	0	1	1	0	0	0	0	0	0	0	24	89	95	88	7.08	75	207	23.19	4.87	1.1	1.08	3.18	64	1	1	1	1	0	1	1	1	1	0	0	0	1	0
1	44	2	1	0	0	0	0	0	0	0	0	0	1	1	0	0	0	0	0	0	0	0	21.8	86	92	80	7.98	72	392	9.9	4.89	2.51	0.75	3.77	64	1	1	1	1	0	1	1	0	0	1	0	0	1	1
1	60	2	0	0	0	0	0	0	0	0	0	0	0	0	1	0	0	0	0	0	0	0	23.01	79	80	73	5.03	51	231	17.3	3.04	1.85	0.64	1.98	50	1	1	1	1	0	1	1	0	0	1	0	0	1	0
1	75	2	0	0	0	0	0	0	0	0	0	0	1	1	0	0	0	0	0	0	0	0	24.22	79	62	72	4.09	105	305	9.3	3.67	1.07	0.62	2.93	63	1	1	1	1	0	1	1	0	0	1	0	0	1	0
1	52	2	0	0	0	0	0	0	0	0	0	0	0	0	1	0	0	0	0	0	0	0	24.8	97	60	67										1	1	0	0	0	1	1	1	1	0	0	0	1	0
1	57	2	0	0	0	0	0	0	0	0	0	0	0	0	0	0	0	0	0	0	0	0	18.3	70	61	68	7.03	57	277	19.9	3.84	1.09	0.92	2.8		1	1	1	0	0	1	1	1	1	0	0	0	1	0
1	59	2	0	0	0	0	0	0	0	0	0	0	0	0	1	0	0	0	0	0	0	0	22.32	87	85	71	4.43	95	274	22.7	4.86	1.44	0.85	3.85		1	1	1	1	0	1	1	3	0	0	1	0	1	1
1	76	2	0	0	0	0	0	0	0	0	0	0	0	0	1	0	0	0	1	0	0	0						61	214						57	1	1	1	1	0	1	1	0	0	1	0	0	1	1
1	55	2	0	0	0	0	0	0	1	0	0	0	1	0	1	0	0	0	0	0	0	0	18.91	75	82	70	5.17	77	176	10.7	3.46	1.1	0.66	2.75	55	1	1	1	1	0	1	1	1	1	0	0	0	1	0
1	54	2	0	0	0	0	0	0	0	0	0	0	1	0	1	0	0	0	0	0	0	0	19.62	78	66	95	5.57	80	301	9.5	4.14	1.41	0.66	3.39	62	1	1	1	0	0	1	1	1	1	0	0	0	1	0
0	44	2	0	0	0	0	0	0	0	0	0	0	0	0	0	0	0	0	0	0	0	0	26.04	77	66	75	4.84	62	348	9.6	3.56	1.08	0.94	2.4		1	1	1	0	0	1	1	1	1	0	0	0	1	0
1	37	2	0	0	0	0	0	0	0	0	0	0	0	0	1	0	0	0	0	0	0	0	23.05	90	68	73	5.18	91	488	12.2	4.69	3.07	0.69	3.4	49	1	1	1	1	0	1	1	0	0	1	0	0	1	1
0	68	2	1	0	0	0	0	0	0	0	0	0	1	1	0	0	0	0	0	0	0	0	23.15	75	63	68	4.82	47	174	9.8	4.19	1.93	0.82	3.26	48	1	1	0	1	1	1	1	0	0	1	0	0	1	0
1	47	2	0	1	0	0	0	0	0	0	0	0	1	0	1	0	0	0	0	0	0	0	19.96	80	64	70	5.15	76	212	21.4	2.94	1.12	0.87	1.77	62	1	1	1	1	0	1	1	0	0	1	0	0	1	0
1	60	2	0	0	0	0	0	0	0	0	0	0	1	0	1	0	0	0	0	0	0	0	30.45	93	96	87	7.71	81	192	17.9	4.01	1.42	0.61	3.36	55	1	1	1	1	0	1	1	1	1	0	0	0	1	0
1	63	2	0	0	0	0	0	0	0	0	0	0	0	1	0	0	0	0	0	0	0	0	22.86	70	72	60	7.88	72	255	23.5	3.25	1.55	0.52	2.27	61	1	1	0	0	0	1	1	0	0	1	0	0	1	0
0	76	2	0	0	0	0	0	0	0	0	0	0	1	0	0	0	0	0	0	0	0	1	27.04	75	62	62		66	205	36					56	1	1	0	0	0	1	1	1	1	0	0	0	1	0
1	64	2	0	0	0	0	0	0	0	0	0	0	0	0	0	0	0	0	0	0	0	0	19.27	86	84	76	5.84	69	421	12.2	3.45	0.76	0.88	2.58	58	1	1	1	1	0	1	1	0	0	1	0	0	1	0
1	47	2	0	0	0	0	0	0	0	0	0	0	0	0	1	0	0	0	0	0	0	0	20.07	80	72	75	4.92	81	371	8.2	4.18	1.29	0.74	3.51	62	1	1	1	1	0	1	1	1	1	0	0	0	0	0
0	54	2	1	0	0	0	0	0	0	0	0	0	0	0	0	1	0	0	1	1	0	0	29.9	70	92	59	6.85	43	162	10.6	4.56	6.12	0.53	2.19		1	1	1	1	0	1	1	0	0	1	0	0	1	0
1	40	2	0	0	0	0	0	0	0	0	0	0	0	0	1	0	0	0	0	0	0	1	18.69	80	72	75	4.75	78	202	13.7	3.21	1.4	0.59	2.48		1	1	1	1	0	1	1	0	0	1	0	0	1	1
1	55	2	0	0	0	0	0	0	0	0	0	0	0	0	1	0	0	0	0	0	0	0	22.04	80	65	65	5.25	64	221	9.3	2.79	1.53	0.54	1.87	52	1	1	0	0	0	1	1	1	1	0	0	0	1	0
1	59	2	0	0	0	0	0	0	0	0	0	0	1	0	1	0	0	0	0	0	0	0	21.97	80	69	75	4.61	55	284	16.3	3.95	1.01	0.75	3.37	67	1	0	0	0	0	1	1	0	0	1	0	0	1	1
1	47	2	0	0	0	1	0	0	0	0	0	0	0	0	1	0	0	0	0	0	0	1	19.92	76	62	77	4.91	65	332	10	2.44	0.89	0.65	1.78	61	1	1	0	0	0	1	1	0	0	1	0	0	1	0
1	53	2	0	0	0	0	0	0	0	0	0	0	0	0	1	1	1	1	0	0	0	0		63	84	75	5.41	73	190	13.7	3.82	1.27	0.9	2.95	49	1	1	0	1	0	1	1	1	1	0	0	0	1	0
1	70	2	0	0	0	0	0	0	0	0	0	0	0	0	1	0	0	0	0	0	0	0	13.55	56	47	75	6.2	65	268	6.6	5.22	1.05	1.12	4.36		1	1	0	0	0	1	1	0	0	1	0	0	1	1
0	80	2	0	0	0	0	0	0	0	0	0	0	1	0	0	1	1	0	0	0	0	0	28.76	80	64	50	4.85	93	217	7.4	3.91	1.76	0.97	2.93	50	1	1	1	1	0	1	1	0	0	1	0	0	1	0
1	41	2	0	0	0	0	0	0	0	0	0	0	0	0	0	0	0	0	0	0	0	0	17.26	68	98	50	5.86	70	219	21	3.47	0.76	0.9	2.42		1	1	1	0	0	1	1	1	1	0	0	0	1	0
1	44	2	0	0	0	0	0	0	0	0	0	0	0	0	1	0	0	0	0	0	0	0	11.42	130	77	60										0	1	1	1	0	1	1	1	1	0	0	0	1	0
0	60	2	0	0	0	0	0	0	0	0	0	0	0	0	1	0	0	0	0	0	0	0	27.41	77	60	58	7.18	63	259						56	1	1	1	1	0	1	1	1	1	0	0	0	1	0
1	40	2	0	0	0	0	0	0	0	0	0	0	0	0	0	0	0	0	0	0	0	0	22.82	75	81	90	6.01	70	422	22.3	5.49	3.12	0.73	4		1	1	1	0	0	1	1	1	1	0	0	0	0	1
1	61	2	0	0	0	0	0	0	0	0	0	0	0	0	1	0	0	0	0	0	0	0	15.37	60	63		4.59	76	282	5.1	5.69	1.14	0.54	4.49	58	1	1	0	0	0	1	1	0	0	1	0	0	1	0
1	61	2	0	0	0	0	0	0	0	0	0	0	0	0	1	0	0	0	0	0	0	0	18.38	68	73	70									44	1	1	1	1	1	1	1	1	1	0	0	0	1	0
1	40	2	0	0	0	0	0	0	0	0	0	0	1	1	0	0	0	0	0	0	0	0	17.76	68	73	94		84	348	6.8	3.06	1.35	0.68	1.71	52	1	1	1	1	0	1	1	0	0	1	0	0	1	0
0	59	2	0	0	0	0	0	0	0	0	0	0	0	1	0	0	0	0	0	0	0	0	20.9	76	68	62	13.16	40	131	9.4	4.31	1.63	0.86	3.19		1	1	0	0	0	1	1	0	0	1	0	0	1	0
0	56	2	0	0	0	0	0	0	0	0	0	0	1	1	0	0	0	0	0	0	0	0	22.66	67	50		18.78	73	305	7.4	4.96	1.91	0.86	3.34	56	1	1	1	1	0	1	1	0	0	1	0	0	1	0
1	44	2	0	0	0	0	0	0	0	0	0	0	0	1	1	0	0	0	0	0	0	0	20.55	84	60	85	6.97	73	362	11.8	3.62	1.72	0.7	2.33	61	1	1	1	0	0	1	1	1	1	0	0	0	1	0
0	59	2	0	0	0	0	0	0	0	0	0	0	0	0	0	0	0	0	0	0	0	0	24.77	78	64	63	4.9	58	240	16.8	5.02	1.83	0.77	3.72		1	1	1	1	0	1	1	0	0	1	0	0	1	1
1	52	2	0	0	0	0	0	0	0	0	0	0	1	0	1	0	0	0	0	0	0	0	16.3	62	72	80	9.45	68	218	13.3	5.01	1.33	0.94	3.75	49	1	1	1	0	0	1	1	0	0	1	0	0	0	1
0	80	2	0	0	0	0	0	0	0	0	0	0	1	0	0	1	1	0	0	0	0	0	32.87	70	62	55	5.21	78	298	12.8	3.61	0.91	0.9	2.27	60	1	1	0	1	0	1	1	1	1	0	0	0	1	0
0	56	2	0	0	0	0	0	0	1	0	0	0	1	0	0	0	0	0	0	0	0	0	26.63	92	76	61	5.15	52	232	4.8	6.02	0.79	1.11	4.33	48	1	1	1	1	0	1	1	0	0	1	0	0	1	1
1	42	2	0	0	0	0	0	0	0	0	0	0	0	0	0	0	0	0	0	0	0	0	22.76	90	80		4.62	59	422	4.8	5	1.79	0.8	3.78	64	1	1	1	1	0	1	1	0	0	1	0	0	1	0
1	70	2	0	0	0	1	0	0	0	0	0	0	1	0	0	0	0	0	0	0	0	1	31.16	112	70	60	5.59	71	241	12.3	3.81	0.85	1.12	2.33		1	1	0	1	0	1	1	0	0	1	0	0	1	0
0	58	2	1	0	0	0	0	0	0	0	0	0	0	0	0	1	0	0	1	1	0	1	23.63	82	78	47	6.57	54	223	9.8	3.9	0.93	1.12	2.45	34	1	1	1	0	0	1	1	0	0	1	0	0	1	0
1	61	2	0	0	0	0	0	0	0	0	0	0	1	1	0	0	0	0	0	0	0	0	21.3	76	68	80	3.79	84	314	3.5	2.69	1.99	0.7	1.47	56	1	1	1	1	0	1	1	0	0	1	0	1	1	1
1	53	2	0	0	0	0	1	0	0	0	0	0	1	0	1	0	0	0	0	0	0	0	17.87	80	67	67	3.71	113	328	5	2.74	1.44	0.71	1.63		1	1	1	1	1	1	1	0	0	1	0	0	1	1
1	71	2	1	0	0	0	0	0	0	0	0	0	0	0	0	0	0	0	0	0	0	0	18.38	60	72	62	5.15	85	356	5.2	3.48	1.84	0.65	2.23	41	1	1	1	0	0	1	1	3	0	0	1	0	1	1
1	62	2	1	0	0	0	0	0	0	0	0	0	0	1	0	0	0	0	0	0	0	0	23.15	67	82	75	7.46	56	260	9.1	3.3	1.5	0.63	2.28	47	1	1	1	1	1	1	1	0	0	1	0	0	0	1
1	45	2	0	0	0	0	0	0	0	0	0	0	0	0	1	0	0	0	0	0	0	0	16.33	70	65	71	5.5	73	268	4.8	3.72	1.63	1.3	2.02	58	1	1	1	1	0	1	1	1	1	0	0	0	1	0
0	42	2	0	0	0	0	0	0	0	0	0	0	0	0	0	0	0	0	0	0	0	0	20.45	71	84	64	4.23	65	262	5.4	2.51	4.21	0.57	0.81	63	1	1	1	0	0	1	1	0	0	1	0	0	1	0
0	47	2	0	0	0	0	0	0	0	0	0	0	1	1	0	0	0	0	0	0	0	0	23.24	86	96	78	4.38	76	234	5.8	3.73	3.42	0.79	1.87	63	1	1	1	1	0	1	1	3	0	0	1	0	1	1
1	72	2	1	0	0	0	0	0	0	0	0	0	0	0	0	0	0	0	0	0	0	0	19.03	70	64	75	5.32	76	338	7.1	4.32	1.2	1.09	2.86	59	1	1	1	1	0	1	1	0	0	1	0	0	1	1
1	54	2	0	0	0	0	0	0	0	0	0	0	1	1	1	0	0	0	0	0	0	0	20.41	89	72	76	7.32	93	265	11.5	4.9	0.99	1.05	2.75	70	1	1	1	1	0	1	1	3	0	0	1	0	1	1
0	61	2	0	0	0	0	0	0	0	0	0	0	0	0	0	0	0	0	0	0	0	0	27.47	80	72	65	5.1	45	171	6.2	4.37	1.09	1.05	2.97	60	1	1	0	0	0	1	1	3	0	0	1	0	1	1
1	60	2	0	0	0	0	0	0	0	0	0	0	0	0	1	0	0	0	0	0	0	0	24.22	80	72	91	5.29	82	307	4.1	4.1	2.5	0.85	2.47		1	1	1	1	0	1	1	1	1	0	0	0	1	0
1	60	2	0	0	0	0	0	0	0	0	0	0	1	0	1	0	0	0	0	0	0	0	27.01	90	76	70	5	98	247	9.2	4.07	1.34	0.91	2.61	61	1	1	1	1	1	1	1	1	1	0	0	0	1	0
1	41	2	1	0	0	0	0	0	0	0	0	0	0	0	0	0	0	0	0	0	0	0	20.23	84	68	80	4.88	73	332	8.8	2.48	1.21	0.68	1.45	60	1	1	1	1	1	1	1	1	1	0	0	0	1	0
1	47	2	0	0	0	0	0	0	1	0	0	0	0	0	1	0	0	0	0	0	0	0	16.33	60	95	78	6.44	141	600	16	5.48	1.92	0.75	3.99	48	1	1	0	1	0	0	1	0	0	1	0	0	1	0
0	56	2	0	0	0	0	0	0	0	0	0	0	1	1	0	0	0	0	0	0	0	0	23.62	79	60	69	5.82	67	252	5	4.22	1.42	1.02	3.06	49	1	1	1	1	0	1	1	0	0	1	0	0	1	1
1	60	2	0	0	0	0	0	0	0	0	0	0	0	0	1	0	0	0	0	0	0	0	23.88	80	60	72	5.73	88	444	5.7	4.81	1.59	0.93	2.44	62	1	1	0	0	0	1	1	0	0	1	0	0	1	0
1	58	2	0	0	0	0	0	0	0	0	0	0	1	0	1	0	0	0	0	0	0	0	24.61	84	68	70	11.72	58	256	10.7	4.39	2.81	0.9	2.76	62	1	1	1	1	0	1	1	0	0	1	0	0	1	0
0	70	2	0	0	0	0	0	0	0	0	0	0	1	1	0	1	1	0	0	0	0	0	29.1	70	76	85	7.25	60	404	7	3.37	2.34	0.74	1.72	56	1	1	1	1	0	1	1	0	0	1	0	0	1	0
1	58	2	0	0	0	0	0	0	0	0	0	0	0	0	0	0	0	0	0	0	0	0	21.16	72	78	71	4.72	72	293	10.6	2.7	0.71	1.07	1.32		1	1	0	0	0	0	1	1	1	0	0	0	1	0
1	38	2	0	0	0	0	0	0	0	0	0	0	0	0	1	0	0	0	0	0	0	0	20.98	80	78	92	4.76	97	324	5.7	5.07	1.98	0.91	3.71		1	1	1	0	1	0	1	1	1	0	0	0	1	0
1	54	2	0	0	0	0	0	0	0	0	0	0	0	0	0	0	0	0	0	0	0	0	17.72	60	88	60	10.55	75	289	13.6	4.58	1.84	0.9	3.09		1	1	0	1	0	1	1	0	0	1	0	0	0	1
0	65	2	0	0	0	0	0	0	0	0	0	0	0	1	0	1	1	0	0	0	0	0	25.6	60	68	58	5.35	51	203	4.9	4.23	2.04	1.13	2.57	69	1	1	1	1	0	1	1	0	0	1	0	0	1	0
1	63	2	0	0	0	0	0	0	0	0	0	0	1	0	0	0	0	0	0	0	0	0	24.51	80	85	68	5.3	58	262	3.1	4.76	0.79	1.43	3.16	54	1	1	1	1	0	1	1	3	0	0	1	0	1	1
1	71	2	1	0	0	0	0	0	0	0	0	0	0	0	1	1	0	0	1	1	0	0	19.29	79	62	74	4.94	77	198	5.9	3.62	0.9	0.83	2.49	64	1	1	1	1	0	1	1	1	1	0	0	0	1	0
1	63	2	1	0	0	0	0	0	0	0	0	0	0	0	1	0	0	0	0	0	0	0	18.07	63	90	70	8.4	107	327	10	6	1	1.3		58	1	1	0	0	0	1	1	3	0	0	1	0	1	1
1	61	2	0	0	0	0	0	0	0	0	0	0	0	0	1	0	0	0	0	0	0	0	19.38	70	70		34.1	79	304	25	5	0	0.68			1	1	0	0	0	1	1	1	1	0	0	0	1	0
1	61	2	0	0	0	0	0	0	0	0	0	0	0	1	1	0	0	0	0	0	0	0	20.96	76	76	73	16.5	159	289	4.1	4.19	4.36	0.74	2.28		1	1	1	1	0	1	1	0	0	1	0	0	1	0
1	76	2	0	0	0	0	0	0	0	0	0	0	1	0	1	0	0	0	0	0	0	0	23.89	70	72	70	14.76	50	203	9.4	5.7	1.92	1.23	4.11		1	1	0	0	0	1	1	0	0	1	0	0	1	1
1	55	2	0	0	0	0	0	0	0	0	0	0	1	1	0	0	0	0	0	0	0	0	30.8	124	112	80	13.5	64	189	10.8	5.23	2.02	1.13	3.58	64	1	1	1	1	0	1	1	3	0	0	1	0	1	1
1	47	2	0	0	0	0	0	0	0	0	0	0	0	0	1	0	0	0	0	0	0	0	20.76	100	63	81	4.16	62	396	18.9	5.12	3.31	0.95	3.62		1	1	1	1	0	1	1	3	0	0	1	0	1	1
0	69	2	0	0	0	0	0	0	0	0	0	0	1	0	0	0	0	0	0	0	1	0	39.06	101	87	60	9.42	57	252	15	5.06	2.25	0.97	3.42		1	1	1	1	0	1	1	3	0	0	1	0	1	1
1	68	2	0	0	0	0	0	0	0	0	0	0	1	0	0	0	0	0	0	0	0	0	18.94	72	78	79	10.77	80	248	6.8	3.43	2.76	0.82	2.01	61	1	1	1	1	0	1	1	0	0	1	0	0	1	0
1	65	2	0	0	0	0	0	0	0	0	0	0	0	0	0	0	0	0	0	1	0	0														1	1	0	0	0	0	1	0	0	1	0	0	1	1
1	47	2	0	0	0	0	0	0	0	0	0	0	0	0	1	0	0	0	0	0	0	0	20.76	80	60											1	1	0	0	0	0	1	1	1	0	0	0	1	0
0	71	2	0	0	0	0	0	0	0	0	0	0	1	0	0	0	0	0	0	0	0	0	20.61	60	48	50	9.33	60	164	17	5.98	1.78	1.71	3.59	60	1	1	0	1	0	1	1	3	0	0	1	0	1	1
1	59	2	0	0	0	0	1	0	0	0	0	0	0	0	0	0	0	0	0	0	0	0	22.29	100	80	73	5.57	72	198	5.4	4.88	1.16	0.97	3.05	58	1	1	1	0	0	1	1	0	0	1	0	0	1	1
1	40	2	0	0	0	0	0	0	0	0	0	0	0	1	1	0	0	0	0	0	0	0	19.55	72	106	72	9.67	60	510	6.8	2.11	1.3	0.67	1.1	69	1	1	0	1	0	1	1	0	0	1	0	0	1	0
1	71	2	0	0	0	1	0	0	0	0	0	0	0	0	1	0	0	0	0	0	0	0	18.94	84	70	70	5.18	84	287	14.2	3.67	1.27	1.21	2.02	42	1	1	1	1	0	1	1	3	0	0	1	0	1	1
0	44	2	0	0	0	0	0	0	0	0	0	0	1	0	0	0	0	0	0	0	0	0	26.04	80	108	61	5.37	54	260	5.7	2.42	1.29	0.62	1.42	58	1	1	1	1	1	1	1	0	0	1	0	0	1	0
1	66	2	0	0	0	0	0	0	0	0	0	0	0	0	1	0	0	0	0	0	0	0	21.3	74	72	65	4.82	117	243	6.2	4.7	1.23	1.03	3.13	61	1	1	1	0	0	1	1	0	0	1	0	0	1	1
1	42	2	0	0	0	0	0	0	0	0	0	0	0	0	1	0	0	0	0	0	0	0	21.97	97	80	83	4.76	61	278	29.8	4.84	1.8	1.19	2.94	59	1	1	1	1	0	1	1	0	0	1	0	0	1	1
0	69	2	0	0	0	0	0	0	0	0	0	0	0	0	0	1	0	0	1	1	0	0	24.2	81	100	53	26	60	158	8.7	4.13	1.08	1.4	2.11	53	1	1	0	0	0	1	0	0	0	1	0	0	1	1
1	72	2	1	0	0	0	0	0	0	0	0	0	1	1	0	1	1	1	0	0	0	0		77	78	75	9.35	84	393	17.2	4.53	2.05	0.85	3.08	29	1	1	1	1	0	1	1	1	1	0	0	0	1	0
1	79	2	1	0	0	0	0	0	0	0	0	0	0	0	0	0	0	0	0	0	0	0	21.77	70	82	70	5	142	408	7.7	4.13	1.15	1.21	2.65	48	1	1	1	1	0	1	1	1	1	0	0	0	1	0
1	48	2	0	0	0	0	0	0	0	0	0	0	0	0	1	0	0	0	0	0	0	0	17.93	70	126	65	5.72	66	246	12.8	4.93	1.53	1.76	2.66	62	1	1	1	1	0	1	1	3	0	0	1	0	1	1
0	76	2	1	0	0	0	0	0	0	0	0	0	0	0	0	0	0	0	0	0	0	0	32.81	92	69	65	4.69	54	188	13.7	3.82	0.92	0.89	2.64	60	0	1	0	1	0	1	1	3	0	0	1	0	1	1
0	62	2	1	0	0	0	0	0	0	0	0	0	0	1	0	0	0	0	0	0	0	0	25.39	68	67	76	8.58	46	218	4.9	3.81	3.35	0.79	1.72	52	1	1	1	1	0	1	1	0	0	1	0	0	1	0
0	58	2	0	0	0	0	0	0	0	0	0	0	1	0	0	0	0	0	0	0	0	0	22.39	71	84	55	12.75	39	164	4.9	4.59	0.69	1.22	3.28	48	1	1	1	1	0	1	1	1	1	0	0	0	1	0
1	69	2	0	0	0	0	0	0	0	0	0	0	1	1	0	0	0	0	0	0	0	0	22.4	52	63	65	8.17	71	323	9.6	3.37	1.43	0.74	2.16	66	1	0	1	1	0	1	1	0	0	1	0	0	1	0
1	65	2	0	0	0	0	0	0	0	0	0	0	0	1	0	0	0	0	0	0	0	0	20.39	71	89	62	8.68	57	256	6.6	4.2	1.38	0.65	3.03	43	1	1	1	0	0	1	1	3	0	0	1	0	1	1
1	68	2	0	0	0	0	0	0	0	0	0	0	0	0	0	0	0	0	0	0	0	0	24.84	67	67	75	4.35	90	270	6.1	2.58	0.67	1.03	1.44	48	1	1	1	1	0	1	1	1	1	0	0	0	1	0
1	48	2	0	0	0	0	0	0	0	0	0	0	0	0	1	0	0	0	0	0	0	0	18.71	80	82	71	4.88	59	269	5.3	3.48	1.4	0.83	2.3	62	1	1	0	1	0	1	1	1	1	0	0	0	0	1
1	49	2	0	0	0	0	0	0	0	0	0	0	1	1	0	1	0	0	1	1	0	0	18.29	73	56	81	5.49	52	413	5.1	4.87	4.11	0.93	2.67	69	1	1	0	1	1	1	1	1	1	0	0	0	0	0
0	57	2	1	0	0	0	0	0	0	0	0	0	1	0	0	0	0	0	0	0	0	0	22.04	75	65	70	8.22	44	179	5.7	4.5	1.61	1.05	3.06		1	1	1	1	0	1	1	0	0	1	0	0	1	0
1	51	2	0	0	0	0	0	0	0	0	0	0	0	0	1	0	0	0	0	0	0	0	18.34	70	96	74	5.28	52	302	20	5.41	2.13	1.18	2.92	56	1	1	1	0	0	1	1	0	0	1	0	0	1	1
1	63	2	0	0	0	0	0	0	1	0	0	0	1	0	0	0	0	0	0	0	0	0	22.95	75	80		4.9	117	600	23	4	2	0.76		43	1	1	1	1	0	1	1	0	0	1	0	0	1	0
1	38	2	0	0	0	0	0	0	0	0	0	0	0	0	0	1	1	0	0	0	0	0	22.32	73	64	66	5.11	79	246	4.4	3.28	1.75	0.66	1.71	34	1	1	1	1	0	1	1	1	1	0	0	0	1	0
1	66	2	1	0	0	0	0	0	1	0	0	0	1	1	1	0	0	0	0	0	0	0	19.1	82	78	74	15.81	169	512	30.8	3.26	2.21	0.82	1.94	50	1	1	0	1	0	1	1	0	0	1	0	0	1	1
1	64	2	0	0	0	0	0	0	0	0	0	0	0	1	0	0	0	0	0	0	0	0	21.01	80	78		8.78	76	323	9.2	3.56	2.16	1.03	1.54		1	1	0	0	0	0	1	3	0	0	1	0	1	1
1	63	2	0	0	0	0	0	0	0	0	0	0	0	0	0	0	0	0	0	0	0	0	22.68	60	120	77	7.84	101	437	5.5	4.42	1.14	0.86	2.57		1	1	0	0	0	1	1	1	1	0	0	0	1	0
1	48	2	0	0	0	0	0	0	0	0	0	0	1	0	1	0	0	0	0	0	0	0	25.61	60	64	64	4.54	68	278	2.6	3.94	1.76	0.96	2.22	57	1	1	0	1	0	1	1	1	1	0	0	0	0	1
0	69	2	0	0	0	0	0	0	0	0	0	0	1	0	0	0	0	0	0	1	0	0	25.71	90	76	87	4.5				5	1.35	0.93	3	62	1	1	1	1	0	1	1	1	1	0	0	0	1	0
1	43	2	0	0	0	0	0	0	0	0	0	0	1	0	0	0	0	0	0	0	0	0	17.36	82	80	86	5.9	63	260	2.6	4.22	3.28	0.8	2.24	42	1	1	1	1	0	1	1	1	1	0	0	0	1	0
1	56	2	0	0	0	0	0	0	0	0	0	0	1	0	0	0	0	0	0	0	0	1	23.49	90	68	76	6.35	71	320	4.1	3.76	2.08	0.93	1.97	67	1	1	1	1	0	1	1	3	0	0	1	0	1	1
1	76	2	0	0	0	0	0	0	0	0	0	0	0	0	0	1	1	1	1	1	0	0	17.08	51	72	68	5.16	90	277	7.9	2.37	0.57	0.8	1.23		1	1	1	1	0	1	1	0	0	1	0	0	1	0
1	45	2	0	0	0	0	0	0	0	0	0	0	1	1	0	0	0	0	0	0	0	0	21.8	65	80	81	5.35	64	281	4.8	5.09	3.39	0.82	2.86	60	1	1	1	1	0	1	1	3	0	0	1	0	1	1
0	56	2	0	0	0	0	0	0	0	0	0	0	1	0	0	0	0	0	0	0	0	0	19.26	61	58	48	5.52	55	242	17.3	4.72	1.48	1.44	3.16	60	1	1	1	0	0	1	1	0	0	1	0	0	1	0
1	47	2	0	0	0	0	0	0	0	0	0	0	1	0	0	0	0	0	0	0	0	0	26.26	110	78	59	5.42	62	319	9.5	5.26	1.63	1.3	3.06		1	1	1	1	0	1	1	1	1	0	0	0	1	0
0	46	2	0	0	0	0	0	0	0	0	0	0	0	0	0	0	0	0	0	0	0	0	24.17	71	70	71	9.8	63	251	2	4	1	0.64		59	1	1	1	1	0	1	1	0	0	1	0	0	1	0
1	62	2	0	0	0	0	0	0	0	0	0	0	0	0	0	0	0	0	0	0	0	0	15.93	64	80	64	5.2	72	349	12.1	6.27	2.33	1.03	4.26	61	1	1	1	0	0	1	1	0	0	1	0	0	1	1
0	80	2	0	0	0	0	0	0	0	0	0	0	1	1	0	1	1	0	0	0	0	0	26.35	80	103	60	5.34	210	452	4.3	2.45	0.82	0.76	1.12		1	1	1	1	1	1	1	0	0	1	0	0	1	0
0	66	2	0	0	0	0	0	0	0	0	0	0	0	0	0	0	0	0	0	0	0	0	32.05	78	78	61	5.77	53	198	3.1	4.92	0.93	1.14	3.19	61	1	1	1	1	0	1	1	0	0	1	0	0	0	1
1	44	2	0	0	0	0	0	0	0	0	0	0	1	0	1	0	0	0	0	0	0	0	23.88	98	72	82									69	1	1	1	1	0	1	1	1	1	0	0	0	1	0
0	69	2	1	1	0	0	0	0	0	0	0	0	0	0	0	1	1	1	1	0	0	0		79	82	40	10.3	51	260	13.8	3.5	0.9	1.2	1.57	34	1	1	0	0	0	1	1	1	1	0	0	0	1	0
1	47	2	0	0	0	0	0	0	0	0	0	0	1	0	1	0	0	0	0	0	0	1	20.02	76	62		5.2	62	322	6.3	4.53	2.48	0.89	2.85	60	1	1	1	1	0	1	1	1	1	0	0	0	0	0
0	61	2	0	0	0	0	0	0	0	0	0	0	1	1	0	0	0	0	0	0	0	0	31.6	98	76	72	6.97	35	214	5.5	6.03	2.62	1.18	3.85	62	1	1	1	1	0	1	1	0	0	1	0	0	1	0
1	46	2	0	0	0	0	0	0	0	0	0	0	1	0	0	0	0	0	0	0	0	0	18.78	85	80	84	4.8	40	240	10.2	5.19	2.56	0.97	3.15	52	1	1	1	1	0	1	1	1	1	0	0	0	1	0
0	54	2	0	0	0	0	0	0	0	0	0	0	0	0	0	0	0	0	0	0	0	0	16.53	60	70	60	5.1	48	203	5.5	4.01	1.11	1.49	1.98	65	1	1	1	1	0	1	1	1	1	0	0	0	1	0
1	66	2	0	0	0	0	0	0	0	0	0	0	1	0	0	0	0	0	0	0	0	0	18.92	66	65	60	4.84	85	369	4.9	3.85	1.1	1.22	2.06	63	1	1	1	1	0	0	1	0	0	1	0	0	1	1
1	44	2	0	0	0	0	0	0	0	0	0	0	1	0	1	0	0	0	0	0	0	0	21.67	92	92	67										1	1	1	1	0	1	1	0	0	1	0	0	1	1
0	62	2	0	0	0	0	0	0	0	0	0	0	1	0	0	0	0	0	0	0	0	0	24.67	68	70	68	6.83	47	298	8.4	3.74	1.95	0.9	2.01	61	1	1	1	1	1	1	1	3	0	0	1	1	1	1
1	66	2	0	0	0	0	0	0	0	0	0	0	0	0	1	0	0	0	0	0	0	0	18.96	72	82	62	5.76	68	307	17.2	2.85	1.31	0.8	1.41		1	1	0	0	0	0	1	3	0	0	1	0	1	1
1	68	2	0	0	0	0	0	0	0	0	0	0	0	0	0	0	0	0	0	0	0	0	22.03	67	74	60	4.94	85	559	5	4.72	2.06	0.82	3	57	1	0	1	1	0	1	1	1	1	0	0	0	1	0
1	66	2	0	0	0	0	0	0	0	0	0	0	0	0	1	0	0	0	0	0	0	0	19.9	86	89	63	5.9	55	322	4.5	5.01	2.39	0.76	3.13	62	1	1	1	1	0	1	1	1	1	0	0	0	0	0
0	67	2	0	0	0	0	0	0	0	0	0	0	1	0	0	0	0	0	0	0	0	0	24.06	81	86	72	4.49	84	372	4.9	5.24	4.24	0.88	2.69		1	1	0	0	0	0	1	0	0	1	0	0	0	1
0	66	2	0	0	0	0	0	0	0	0	0	0	0	0	0	0	0	0	0	0	0	0	24.39	77	92	52	6.37	59	277	5.9	6.14	2.27	1.03	4.25	49	1	1	1	1	0	1	1	3	0	0	1	0	1	1
1	41	2	0	0	0	0	0	0	1	0	0	0	1	0	0	0	0	0	0	0	0	0	18.17	81	80	59	4.03	222	515	4.3	3.79	1.14	1.22	1.89		1	1	1	1	0	1	1	1	1	0	0	0	1	0
1	56	2	0	0	0	0	0	0	0	0	0	0	1	0	1	0	0	0	0	0	0	1	22.23	100	80	71	5.55	81	302	3.3	3.91	1.68	1.23	2.04	67	1	1	1	1	0	1	1	1	1	0	0	0	1	0
0	75	2	0	0	0	0	0	0	1	0	0	0	0	1	0	1	1	1	0	0	0	0		72	72	63	8.71	12	147	6.3	4.72	2.29	1.18	2.93	50	1	1	1	0	0	1	1	3	0	0	1	0	1	1
1	55	2	0	0	0	0	0	0	0	0	0	0	0	0	0	0	0	0	0	0	0	0	21.51	80	72	75	6.6	79								1	1	1	1	0	1	1	1	1	0	0	0	1	0
1	56	2	0	0	0	0	0	0	0	0	0	0	0	0	1	0	0	0	0	0	0	0		53	60	58	3.5	67	263	7.7	5.67	1.41	1.33	3.36	44	1	1	1	0	0	1	1	3	0	0	1	0	1	1
1	47	2	0	0	0	0	0	0	0	0	0	0	0	1	1	0	0	0	0	0	0	0	22.84	75	76	71	12.5	59	353	10.1	7.03	2.2	0.88	1.69		1	1	0	0	0	1	1	0	0	1	0	0	0	1
1	60	2	0	0	0	0	0	0	0	0	0	0	0	0	1	0	0	0	0	0	0	0	21.41	74	64	67	4.6	85	328	7.4	4.86	1.06	1.25	2.56		1	1	1	0	0	1	1	1	1	0	0	0	1	0
0	63	2	0	0	0	0	0	0	0	0	0	0	0	0	0	0	0	0	0	0	0	0	21.88	70	58	77	4.88	53	378	4.1	4.16	1.58	1.21	2.07	58	1	1	1	1	0	1	0	0	0	1	0	0	1	1
1	48	2	0	0	0	0	0	0	1	0	0	0	1	1	0	0	0	0	0	0	0	0	23.36	98	78	95	8.86	58	354	5.3	7.22	1.82	0.98	4.7		1	1	1	1	0	1	1	3	0	0	1	0	1	1
1	43	2	0	0	0	0	0	0	0	0	0	0	0	0	1	0	0	0	0	0	0	0	16.73	64	64	90	5.09	69	417	10.5	6.11	2.62	0.68	4.05	66	1	1	0	0	0	1	1	1	1	0	0	0	1	0
0	71	2	0	0	0	0	0	0	0	0	0	0	0	0	0	0	0	0	0	0	0	0	27.48	94	114	67	4.21	65	452	13.7	5.24	1.81	1.08	2.83	65	1	1	0	0	0	1	1	0	0	1	0	0	1	1
1	74	2	0	0	0	0	0	0	0	0	0	0	1	0	0	1	1	0	0	0	1	0		86	82	79	4.17	86	362	7.2	4.38	0.63	1.41	2.17	63	1	1	1	1	0	1	1	3	0	0	1	0	1	1
1	40	2	0	0	0	0	0	0	0	0	0	0	0	0	1	0	0	0	0	0	0	0	13.49	46	56	80	6.32	62	371	7.3	4.47	1.8	0.8	2.62	60	1	1	1	0	0	1	1	1	1	0	0	0	0	0
1	51	2	0	0	0	0	0	0	0	0	0	0	0	0	1	0	0	0	0	0	0	1	18.69	62	78	88	4.82	75	336	3.3	8.94	3.99	0.97	6.2		1	1	0	0	0	1	1	0	0	1	0	0	1	1
1	77	2	0	0	0	0	0	0	0	0	0	0	0	0	0	0	0	0	0	0	0	0		117	72	61	80	64	168	8.5	4.16	1.29	1.26	2.61	65	1	0	1	1	0	1	1	3	0	0	1	1	1	0
0	39	2	0	0	0	0	0	0	0	0	0	0	1	0	0	0	0	0	0	0	0	0		66	70	48	4.08	52	227	2.7	3.56	1.33	0.97	1.81	53	1	1	1	0	0	1	1	0	0	1	0	0	1	1
1	65	2	0	0	0	0	0	0	1	0	0	0	0	0	0	0	0	0	0	0	0	0	21.8	93	80	70	4.7	88	370	4.9	4.33	1.49	1.01	2.18	45	1	1	1	1	0	1	1	1	1	0	0	0	1	0
1	65	2	0	0	0	0	0	0	0	0	0	0	1	0	0	0	0	0	0	0	0	0	28.34	100	82	66	5.33	62	358	2.5	5.47	3.35	1.17	3.71	61	1	1	1	0	0	1	1	1	1	0	0	0	1	0
1	42	2	0	0	0	0	0	0	0	0	0	0	1	0	1	0	0	0	0	0	0	0	26.67	109	68	68	5.09	58	268	5.3	6.05	1.5	1.29	4.53	60	1	1	0	1	0	1	1	0	0	1	0	0	1	0
1	70	2	0	0	0	0	0	0	1	0	0	0	0	1	0	0	0	0	0	0	0	0	22.58	70	78	70	7.38	57	181	26.52	4.5	1	0.98	2.81	50	1	1	0	1	0	1	1	0	0	1	0	0	1	1
0	76	2	0	0	0	0	0	0	0	0	0	0	1	1	0	1	0	1	0	0	0	0	26.56	92	85	81	8.4	20	277	5.6	5.2	5.21	1.58	3.2		1	1	0	1	0	1	1	3	0	0	1	0	1	1
1	43	2	0	0	0	0	0	0	0	0	0	0	0	0	0	0	0	0	0	0	0	0	19.13	82	68	77	4.3	34	464	4.5	4.82	2.43	1.13	2.89	65	1	1	1	1	0	1	1	0	0	1	0	0	0	1
1	49	2	0	0	0	0	0	0	0	0	0	0	0	0	0	0	0	0	0	0	0	0	18.81	70	72	72	4.26	57	224	3.7	5.41	3.54	1.3	3.31	59	1	1	1	1	0	1	1	0	0	1	0	0	1	1
1	57	2	0	0	0	0	0	0	0	0	0	0	1	0	1	0	0	0	0	0	0	0	20.32	67	92	82	4.71	41	300	7.5	5.5	2.76	1.14	3.71	64	1	1	0	1	0	1	1	1	1	0	0	0	0	0
1	45	2	0	0	0	0	0	0	0	0	1	0	0	0	1	1	0	0	1	1	0	1	17.61	75	90	80	4.27	5.2	274	6.6	5.3	1.67	1.29	3.32	52	1	1	1	1	0	1	1	0	0	1	0	0	1	1
1	57	2	0	0	0	0	0	0	0	0	0	0	0	0	0	0	0	0	0	0	0	0	23.88	80	78	72	4.77	43	302	8.5	4.17	3.86	0.97	2.12		1	1	1	1	1	0	1	1	1	0	0	0	1	0
1	58	2	1	0	0	1	0	0	0	0	0	0	0	0	1	0	0	0	0	0	0	0	24.22	65	75	80	5.37	90	464	7.6	3.64	1.3	0.91	2.14	53	1	1	1	0	0	1	1	1	1	0	0	0	1	0
1	41	2	0	0	0	0	0	0	0	0	0	0	1	0	1	0	0	0	0	0	0	0	21.38	80	78	80	5.72	71	360	5.2	4.83	1.6	1.49	3.05		1	1	1	1	0	1	1	1	1	0	0	0	1	0
1	53	2	0	0	0	0	0	0	0	0	0	0	0	0	1	1	1	0	0	0	0	0	17.82	64	80	75	6.76	54	190	8.8	4.51	1.22	1.18	3.39	38	1	1	0	1	0	1	1	3	0	0	1	0	1	1
1	58	2	0	0	0	0	0	0	0	0	0	0	1	0	1	0	0	0	0	0	0	0	23.67	90	88	72	7.1	79	252	11	5.22	2.05	1.14	3.17	60	1	1	1	1	1	1	1	1	1	0	0	0	1	0
1	73	2	0	0	0	0	0	0	0	0	0	0	1	0	1	0	0	0	0	0	0	0	26.12	82	61	70	5.4	80	211	6.3	3.1	1.02	1.28	1.7	58	1	1	1	1	1	1	1	1	1	0	0	0	1	0
1	63	2	0	0	0	0	0	0	0	0	0	0	0	0	1	0	0	0	0	0	0	0	18.21	64	53	68	4.66	57	302	7.1	4.61	1.36	1.13	3.22	53	1	1	0	0	0	1	1	0	0	1	0	0	1	1
0	59	2	0	0	0	0	0	0	0	0	0	0	1	0	0	0	0	0	0	0	0	0	19.53	70	84	52	5.06	60	239	7.3	3.69	0.54	0.6	2.09	49	1	1	1	1	0	1	1	1	1	0	0	0	1	0
1	71	2	0	0	0	0	0	0	0	0	0	0	0	0	1	0	0	0	0	0	0	0	21.91	75	55	55	4.37	81	342	10.3	3	1.7	1.06	1.55	60	1	1	1	1	0	1	1	3	0	0	1	0	1	1
1	42	2	0	0	0	0	0	0	0	0	0	0	0	0	0	0	0	0	0	0	0	0	19.82	86	70	88	5.34	78	247	2.2	5.27	4.62	1.11	2.21		1	1	0	1	0	1	1	1	1	0	0	0	0	0
0	62	2	0	0	0	0	0	0	0	0	0	0	0	0	0	0	0	0	0	0	0	0	22.1	77	61	77	4.69	54	282	14.6	4.13	4.96	0.66	1.9	61	1	1	1	1	0	1	1	3	0	0	1	0	1	1
1	66	2	0	0	0	0	0	0	0	0	0	0	0	0	1	0	0	0	0	0	0	0	20.48	85	100	57	4.76	70	219	5.9	4.63	0.35	1.64	3.47		1	1	1	0	0	1	1	1	1	0	0	0	0	0
1	58	2	0	0	0	0	0	0	0	0	0	0	1	1	1	0	0	0	0	0	0	0		73	66	63	21.94	91	372	2.7	3.21	1.47	0.71	2.18	59	1	1	1	1	0	1	1	3	0	0	1	0	1	1
1	38	2	0	0	0	0	0	0	0	0	0	0	0	0	0	0	0	0	0	0	0	0	18.94	80	80	65	4.42	83	268	7.7	5.21	2.03	1.09	3.65	63	1	1	1	1	0	1	1	1	1	0	0	0	1	0
1	75	2	0	0	0	0	0	0	0	0	0	0	1	0	0	0	0	0	0	0	0	0	24.8	90	60	65	8.8	244	350		4.54	1.44	1	3		1	1	0	1	0	1	1	0	0	1	0	0	1	0
1	58	2	0	0	0	0	0	0	0	0	0	0	0	0	0	0	0	0	0	0	0	0	16.07	65	78	74	4.6				4.64	2.94	0.92	2.75		1	1	0	1	0	1	1	1	1	0	0	0	0	1
1	42	2	0	0	0	0	0	0	0	0	0	0	1	0	0	0	0	0	0	0	0	0	22.23	100	60	65	5.31	71	329	7.6	4.49	1	0.83	2.82	48	1	1	1	1	0	1	1	1	1	0	0	0	1	0
0	66	2	0	0	0	0	0	0	0	0	0	0	0	0	0	0	0	0	0	0	0	1	18.15	85	74	82	5.25	69	357	7.9	5.3	1.96	1.18	3.85	61	1	1	1	0	0	1	1	1	1	0	0	0	1	0
1	59	2	0	0	0	0	0	0	0	0	0	0	0	0	1	0	0	0	0	0	0	0	20.52	75	70	92	5.47	101	187	7.5	4.67	1.36	1.29	3.43	63	1	1	1	1	0	1	1	3	0	0	1	0	1	1
1	49	2	0	0	0	0	0	0	0	0	0	0	1	0	1	1	0	0	1	0	0	0	17.27	73	62	69	6.47	65	319	3.8	5.12	1.72	1.42	3.54	54	1	1	1	1	0	1	1	0	0	0	1	1	0	1
1	41	2	1	0	0	0	0	0	0	0	0	0	0	0	1	0	0	0	0	0	0	0	14.35	67	90	88	4.73	68	322	7.5	4.03	1.88	1.04	2.83	62	1	1	1	1	0	1	1	1	1	0	0	1	0	0
1	72	2	0	0	0	1	0	0	0	0	1	0	0	0	0	0	0	0	0	0	0	1	23.66	89	80	75	5.64	83	627	11.4	3.98	1.08	0.87	2.76	53	1	1	0	0	0	1	1	0	0	1	0	0	1	1
1	75	2	0	0	0	0	0	0	0	0	0	0	1	0	0	0	0	0	0	0	0	0	20.96	73	67	60	4.85	38	457	15.6	2.1	0.86	0.98	0.98		1	1	0	1	0	1	1	0	0	1	0	0	1	1
1	72	2	0	0	0	0	0	0	0	0	0	0	0	0	0	1	1	0	0	0	0	0	23.81	70	65	55	7.39	80	436	11.1	3.13	1.77	1.24	1.7	42	1	1	1	1	0	1	1	3	0	0	1	0	1	1
1	65	2	0	0	0	0	0	0	0	0	0	0	0	1	0	0	0	0	0	0	0	0	21.8	70	80		12.6	62	211	5	4.51	1.94	1.25	3.18	59	1	1	0	1	1	1	1	1	1	0	0	0	1	0
1	42	2	0	0	0	0	0	0	0	0	0	0	0	0	1	0	0	0	0	0	0	0	20.2	72	76	70	4.99	18	224	5.9	3.31	2.12	1.06	1.71	44	1	1	1	1	0	1	1	1	1	0	0	0	1	0
1	58	2	1	0	0	0	0	0	1	0	1	0	1	1	0	0	0	0	0	0	0	0	19.18	73	86	70	6.08	153	421	42.7	3.47	1.87	1.26	1.61	57	1	1	0	0	0	1	1	0	0	1	0	0	1	0
1	65	2	0	0	0	0	0	0	0	0	1	0	0	1	0	0	0	0	0	0	0	0	20.98	90	76	80	6.66	80	308	15.2	4.76	1.65	1.26	3.38	45	1	1	1	0	0	1	1	1	1	0	0	0	1	0
1	78	2	0	0	0	0	0	0	1	0	0	0	1	0	0	0	0	0	0	0	0	0	19.49	76	85	72	4.92	29	355	4.5	3.32	0.69	1.35	2.13		1	1	1	1	1	1	1	1	1	0	0	0	0	1
1	69	2	0	0	0	0	0	0	0	0	0	0	0	0	1	0	0	0	0	0	0	0	27.89	109	72	75	4.6	51	279	10	4	4	1.12		60	1	1	1	1	0	1	1	1	1	0	0	0	1	0
1	42	2	0	0	0	0	0	0	0	0	0	0	0	1	0	1	0	0	1	1	0	1	19.57	78	67	71	15.67	30	183	5.5	4.49	1.84	0.94	3.39	40	1	1	1	1	0	1	1	0	0	1	0	0	1	0
0	53	2	1	0	0	0	0	0	0	0	0	0	0	0	0	0	0	0	0	0	0	0	27.73	109	90		4.05	52	241	8.1	3.03	0.69	1.42	2.44	54	1	1	1	1	0	1	1	0	0	1	0	0	1	0
1	57	2	0	0	0	0	0	0	0	0	0	0	0	0	1	0	0	0	0	0	0	0	20.2	65	80	75	4.97	70	396	7.1	4.67	1.99	1.18	3.19	59	1	1	0	0	0	1	1	1	1	0	0	0	1	0
0	63	2	0	0	0	0	0	0	0	0	0	0	0	0	0	0	0	0	0	0	0	0	26.01	71	78	61	4.42	46	295	14.9	5.69	1.54	1.43	4.5		1	1	1	1	0	1	1	3	0	0	1	0	1	1
1	85	2	0	0	0	1	0	0	0	0	0	0	0	0	1	1	1	0	0	0	0	0	18.29	68	67	70	6.5	38	216	13.8	5.3	1.3	1.5	3.79	58.4	1	1	1	1	0	1	1	3	0	0	1	0	1	1
1	34	2	0	0	0	0	0	0	0	0	0	0	0	0	1	0	0	0	0	0	0	0		86	72	69	5.51	65	416	6.2	3.92	2.23	0.7	2.96	54	1	1	1	1	0	1	1	1	1	0	0	0	1	0
1	63	2	1	0	0	0	0	0	0	0	0	0	0	1	0	0	0	0	0	0	0	0	16.3	63	110	60	12.71	41	645	8.8	4.07	1.7	1.06	3.03		1	0	1	0	0	1	1	3	0	0	1	1	1	1
1	63	2	0	0	0	0	0	0	0	0	0	0	0	0	1	0	0	0	0	0	0	0	20.02	59	59	78	10.01	63	345	11.8	4.15	1.53	1.58	2.98	54	1	1	1	0	0	1	1	3	0	0	1	0	1	1
1	60	2	0	0	0	0	0	0	0	0	0	0	0	0	1	0	0	0	0	0	0	0	17.92	76	72	84	4.85	33	445	6.1	3.53	1.9	0.93	2.5		1	1	0	0	0	1	1	3	0	0	1	0	1	1
1	54	2	0	0	0	0	0	0	0	0	0	0	0	0	0	0	0	0	0	0	0	0	24.77	81	76	75	5.6	63	328	44	3.87	2.06	0.79	2.2	62	1	1	1	1	0	1	1	4	0	0	1	1	1	1
1	53	2	0	0	0	0	0	0	0	0	0	0	0	0	1	0	0	0	0	0	0	0	21.63	94	64	74	4.61	73	269	4.9	4.34	2.03	1.25	3.03	51	1	1	1	1	0	1	1	3	0	0	1	0	1	1
1	74	2	0	0	0	0	0	0	0	0	0	0	1	0	1	0	0	0	0	0	0	0	27.55	70	56	56	4.85	106	365	10.6	3.5	1.65	0.99	1.8		1	1	1	1	0	1	1	4	0	0	1	1	1	1
1	48	2	1	0	0	0	0	0	0	0	0	0	1	0	0	0	0	0	0	0	0	0	22.05	76	70	78	5.51			9.2	4.44	2.77	0.83	3.45		1	1	1	1	1	1	1	0	0	1	0	0	1	1
1	60	2	0	0	0	0	0	0	0	0	0	0	0	1	0	0	0	0	0	0	0	0	29.1	102	100	65	10.86	61	244	12.9						1	1	0	0	0	0	1	0	0	1	0	0	1	1
1	64	2	1	0	0	0	0	0	0	0	0	0	0	0	0	0	0	0	0	0	0	0	18.37	70	65	64	5.34	71	212	9.8	3.44	1.07	1.42	2.09	56	1	1	1	1	0	1	1	3	0	0	1	0	1	1
1	54	2	0	0	0	0	0	0	0	0	0	0	0	1	1	0	0	0	0	0	0	0	17.01	68	65	54	9.38	56	157	3.7	4.03	1.48	1.38	2.64	41	1	1	1	0	0	0	1	1	1	0	0	0	0	0
1	63	2	0	0	0	0	0	0	0	0	0	0	0	0	1	0	0	0	0	0	0	0	19.36	67	68	58	4.84	68	371	2.7	4.66	2.76	1.39	3.2	64	1	1	1	0	0	1	1	1	1	0	0	0	1	0
1	55	2	0	0	0	0	0	0	0	0	0	0	0	0	1	0	0	0	0	0	0	0	20.28	75	84	57	4.8	69	204	6.5	2.77	1.32	1.06	1.52	48	1	1	1	1	0	1	1	0	0	1	0	0	1	0
1	46	2	0	0	0	0	0	0	0	0	0	0	0	0	1	0	0	0	0	0	0	0	22.05	86	68	73	4.9	87	318	7.3	5.05	4.31	1.66	2.82	56	1	1	1	1	0	1	1	0	0	1	0	0	1	0
1	66	2	0	0	0	0	0	0	0	0	0	0	0	0	0	0	0	0	0	0	0	0	22.49	72	62	59	4.6	71		3.9	4.8	1.12	1.04	2.27		1	1	1	1	0	1	1	3	0	0	1	1	1	0
1	61	2	0	0	0	0	0	0	0	0	0	0	0	1	1	0	0	0	0	0	0	0	19.9	68	72	65	12.07	83.4	291	18					59	1	1	0	0	0	1	1	0	0	1	0	0	1	0
1	69	2	0	1	0	0	0	0	0	0	0	0	1	1	1	1	1	0	0	0	0	0	21.15	75	84	100	7.4	78	315	5.7	3.36	1.33	1.27	2.29	62	1	1	1	1	1	1	1	3	0	0	1	0	1	1
1	58	2	1	0	0	0	0	0	0	0	0	0	0	0	1	0	0	0	0	0	0	0	17.44	79	80	85	5.02	89	257	30.8	5.68	2.18	1.68	4.14	55	1	1	1	1	0	1	1	1	1	0	0	0	1	0
1	76	2	0	0	0	0	0	0	0	0	0	0	1	0	0	0	0	0	0	0	0	0	21.8	90	76	82	6.09	72	242	4.4	3.37	1.46	1.49	1.76	63	1	1	1	1	0	1	1	1	1	0	0	0	1	0
1	61	2	0	0	0	0	0	0	0	0	0	0	1	0	1	0	0	0	0	0	0	0	20.02	80	98	82	6.12	84	198	7.4	4.96	1.46	2.46	3.14	59	1	1	1	1	0	1	1	1	1	0	0	0	1	0
0	82	2	0	0	0	0	0	0	0	0	0	0	0	1	0	1	1	0	0	0	0	0	27.73	68	80		12.6	30	264	10.6					56	1	1	0	0	0	1	1	3	0	0	1	0	1	1
1	58	2	0	0	0	0	0	0	0	0	0	0	0	0	1	0	0	0	0	0	0	0	17.2	66	96		4.91	76	202	4.9	4.07	2.83	1.21	2.68	47	1	1	1	1	0	1	1	0	0	1	0	0	1	1
1	61	2	0	0	0	0	0	0	1	0	0	0	1	1	1	0	0	0	0	0	0	0	25.95	90	75	70	5.21	77	316	9.2	2.87	1.12	1.39	1.81	47	1	1	1	1	0	1	1	3	0	0	1	0	1	1
0	58	2	0	0	0	0	0	0	0	0	0	0	0	0	0	0	0	0	0	0	0	0	23.94	75	78	60	5.1	63	249	16.5	4.71	1.51	1.37	3.91	60	1	1	0	1	0	1	1	3	0	0	1	0	1	1
0	66	2	0	0	0	0	0	0	0	0	0	0	0	1	0	0	0	0	0	0	0	0	27.98	68	58	60	7.63	64	302	5.4	2.91	1.18	1.52	1.88	63	1	1	1	0	0	1	1	0	0	1	0	0	1	1
1	48	2	0	0	0	0	0	0	0	0	0	0	0	0	1	0	0	0	0	0	0	0	18.29	75	68	74	4.42	94	330	3.1	4.04	1.99	1.24	3.34		1	1	0	0	0	1	1	0	1	0	0	0	1	1
1	46	2	0	0	0	0	0	0	0	0	0	0	1	0	1	0	0	0	0	0	0	0	19.59	85	70	90		95	333	14.2	6.51	3.05	1.99	3.1		1	1	1	1	0	1	1	3	0	0	1	0	1	1
0	69	2	1	0	0	0	0	0	0	0	0	0	0	0	0	1	1	0	0	0	0	0	25.2	65	82	63	6.32	62	191	11.9	5.4	1.43	1.64	4.28	32	1	1	1	1	0	1	1	0	0	1	0	0	1	0
1	44	2	0	0	0	0	0	0	0	0	0	0	0	0	1	0	0	0	0	0	0	0	18.42	63	68	74	4.72	74	267	2.3	3.06	2.01	0.97	1.82	56	1	1	0	0	0	1	1	0	0	1	0	0	1	0
0	75	2	0	0	0	0	0	0	0	0	0	0	1	0	0	0	0	0	0	0	0	0	19.49	70	68										63	1	1	0	1	0	1	1	3	0	0	1	0	1	1
1	46	2	0	0	0	0	0	0	0	0	0	0	0	1	0	0	0	0	0	0	0	0	15.48	64	78		15.75	70	416	16	5.03	1.31	1.37	3.83	60	1	1	0	0	0	1	1	0	0	1	0	0	1	1
0	64	2	0	0	0	0	0	0	0	0	0	0	0	0	0	0	0	0	0	0	0	0	28.07	74	68	45	5.48	74	362	7.7	4.03	1.36	1.18	3	65	1	1	1	1	0	1	1	0	0	1	0	0	1	0
1	69	2	0	0	0	0	0	0	0	0	0	0	0	0	1	0	0	0	0	0	0	0	21.61	76	64	69	5.74	99	289	6.5	4.2	2.05	1.31	3.01	66	1	1	1	0	0	1	1	0	0	1	0	0	1	1
1	56	2	0	0	0	0	0	0	0	0	0	0	1	0	0	0	0	0	0	0	0	0	19.1	77	78	90	10.32	106	288	8.3	3.67	1.61	1.19	2.67	63	1	1	1	1	0	1	1	1	1	0	0	0	1	0
0	60	2	0	0	0	0	0	0	0	0	0	0	0	0	0	1	0	0	1	1	0	0	23.44	75	84	70	5.25	72	1443	11.6	4.22	1.94	1.51	2.73	61	1	1	1	1	0	1	1	3	0	0	1	0	1	1
1	78	2	0	0	0	1	0	0	0	0	1	0	1	1	0	1	1	0	0	0	0	0	21.01	80	80	81	4.78	106	322	10.5	2.93	1.99	1.03	1.76	58	1	1	1	1	0	1	1	0	0	1	0	0	1	1
0	60	2	0	0	0	0	0	0	0	0	0	0	0	0	0	0	0	0	0	0	0	0	24.78	78	63		10.68	44	163	5.5	5.25	2.55	1.28	3.92	57	1	1	0	0	0	1	1	0	0	1	0	0	1	0
0	74	2	0	0	0	0	0	0	0	0	0	0	1	0	0	0	0	0	0	0	0	0	24.03	78	68	58	5.41	111	481	8.3	4.79	3.29	1.48	3.03	58	1	1	0	0	0	1	1	3	0	1	0	0	1	1
1	76	2	0	0	0	0	0	0	0	0	0	0	0	0	0	0	0	0	0	0	0	0	19.72	76	45	64		68	252	14	3.62	0.82	1.27	2.59		1	1	0	1	0	1	1	0	0	1	0	0	1	0
0	77	2	0	0	0	0	0	0	0	0	0	0	1	0	0	1	1	1	1	0	0	0		89	90	56	5.34	65	385	12.1	5.04	1.32	1.39	4.4	61	1	1	0	0	0	1	1	4	0	0	1	1	1	1
1	68	2	1	0	0	0	0	0	0	0	0	0	0	0	1	0	0	0	0	0	0	1	15.72	70	76	60	4.87	80	259	2.7	5.35	4.32	1.06	3.45	63	1	1	1	1	0	1	1	0	0	1	0	0	1	0
1	73	2	1	0	0	0	0	0	0	0	0	0	1	1	0	1	1	0	0	0	0	0		85	84		16.5	122	411	7.2	2.7	1.27	0.89	2.09		1	1	1	1	1	1	1	1	1	0	0	1	0	0
1	46	2	0	0	0	0	0	0	0	0	0	0	0	0	1	0	0	0	0	0	0	0	19.05	72	68	60	4.75	86	289	8.7	5.19	1.6	1.47	3.95		1	1	0	0	0	1	1	0	0	1	0	0	1	0
1	64	2	0	0	0	0	0	0	0	0	0	0	0	0	1	0	0	0	0	0	0	0	17.99	74	62		5.72	82	315	14	5.69	2.04	1.41	4.63		1	1	0	0	0	1	1	0	0	1	0	0	1	0
1	60	2	0	0	0	0	0	0	0	0	0	0	1	0	0	0	0	0	0	0	0	0	20.07	86	72	70	7.62	95	267	12.5	6.31	2.01	1.24	3.59		1	1	1	1	0	1	0	1	1	0	0	0	1	0
1	61	2	0	0	0	0	0	0	1	0	0	0	1	0	1	0	0	0	0	0	0	0	23.49	96	78			104	377						57	1	1	1	0	0	1	1	1	1	0	0	0	1	0
0	42	2	0	0	0	0	0	0	0	0	0	0	0	0	0	0	0	0	0	0	0	0	22.48	69	78		6.43	104	357	7.5	3.64	1.85	1.42	2.29		1	1	0	0	0	1	1	1	1	0	0	0	0	1
1	56	2	0	0	0	0	0	0	0	0	0	0	1	0	0	0	0	0	0	0	0	0	21.63	76	67		4.54	79	282	7.3	4.02	1.29	1.12	3.28		1	1	1	1	0	1	1	0	0	1	0	0	1	1
1	38	2	0	0	0	0	0	0	0	0	0	0	0	0	0	0	0	0	0	0	0	0	21.97	80	70	71	4.82	58	233	3.8	4.43	3.31	0.76	2.28	60	1	1	1	1	0	1	1	1	1	0	0	0	1	0
1	54	2	0	0	0	0	0	0	0	0	0	0	1	0	0	0	0	0	0	0	0	1	19.78	54	60		6.24	80	237	17.4	6.84	1.6	1.58	5.91	61	1	1	0	1	0	1	1	0	0	1	0	0	1	1
1	66	2	0	0	0	0	0	0	0	0	0	0	1	0	1	0	0	0	0	0	0	0	23.53	80	86		5.39	53	142	6.1	3.53	1.08	1.04	1.8	62	1	1	1	1	0	1	1	1	1	0	0	0	1	0
1	73	2	0	0	0	0	0	0	0	0	0	0	0	0	1	0	0	0	0	0	0	0	25.63	80	65	51	5.46	56	212	8.1	3.91	1.04	1.28	2.03	67	1	1	0	1	0	1	1	0	0	1	0	0	1	1
0	76	2	0	0	0	0	0	0	0	0	0	0	0	0	0	1	1	0	0	0	0	0	20.55	60	61	62	3.75	62	306	3.2	4.14	2.23	0.9	2.2	62	1	1	1	1	0	1	1	1	1	0	0	0	1	0
0	66	2	0	0	0	0	0	0	0	0	0	0	1	0	0	0	0	0	0	0	0	0	27.55	64	60	60	5.13	51	119	4.9	5.06	1.11	1.18	2.87		1	1	1	1	1	1	1	1	1	0	0	0	1	0
1	47	2	0	0	0	0	0	0	0	0	0	0	0	0	0	0	0	0	0	0	0	0	22.95	78	68		5.35	77	288	11.4	3.47	1.53	0.74	2.17	62	1	1	1	1	0	1	1	0	0	1	0	0	1	0
1	40	2	0	0	0	0	0	0	0	0	0	0	0	0	0	0	0	0	0	0	0	0	20.57	84	84	90	9.15	54	230	8.8	5.19	2.43	1.03	3.1	62	1	1	0	0	0	1	1	0	0	1	0	0	1	1
1	52	2	0	0	0	0	0	0	0	0	0	0	0	0	0	0	0	0	0	0	0	0	18.69	71	68	73	5.59	85	342	8.3	2.45	0.85	0.83	1.46	53	1	1	1	1	0	1	1	1	1	0	0	0	1	0
1	72	2	0	0	0	0	0	0	0	0	0	0	1	0	0	0	0	0	0	0	0	0	25.28	114	126	90		172	250	10.7	3.9	0.7	0.98	2.6	58	1	1	1	1	1	1	1	3	0	0	1	0	1	1
1	54	2	1	0	0	0	0	0	0	0	0	0	0	1	0	0	0	0	0	0	0	0	17.41	66	80		6.54	69	328	11.4	3.83	2.3	1.35	1.96	62	1	1	1	1	0	1	1	1	0	1	0	0	1	0
1	60	2	0	0	0	0	0	0	0	0	0	0	1	1	0	0	0	0	0	0	0	0	24.34	78	70		7.56	81	207	7.8	3.25	1.32	0.75	2.06		1	1	0	0	0	0	1	0	0	1	0	0	1	1
1	60	2	0	0	0	0	0	0	0	0	0	0	0	0	1	0	0	0	0	0	0	0	17.45	70	75		4.72	104	344	8.5	3.89	1.83	0.88	2.45		1	1	1	1	0	1	1	1	1	0	0	0	1	0
1	52	2	0	0	0	1	0	0	0	0	0	0	0	0	1	0	0	0	0	0	0	0	19.71	83	76		4.69	81	253	13	2.62	0.47	0.98	1.78		1	1	1	0	0	1	1	1	1	0	0	0	1	0
1	63	2	0	0	0	0	0	0	0	0	0	0	0	0	0	0	0	0	0	1	0	0	21.06	85	74	80	5.2	92	265	5.9	5.7	2.07	1.01	4.28		1	1	0	0	0	1	1	0	0	1	0	0	1	0
0	61	2	0	0	0	0	0	0	0	0	0	0	1	1	0	0	0	0	0	0	0	0	30.49	90	80	70	13.88	417	450	2.5	5.41	3.68	1.07	2.83	61	1	1	1	0	1	1	1	1	1	0	0	0	1	0
1	69	2	1	0	0	0	0	0	1	0	0	0	0	0	1	1	0	0	1	1	1	0	16.3	61	64		5.8	90	277	6	3.78	0.92	1.17	2.65		1	1	0	0	0	1	1	3	0	0	1	0	1	1
1	57	2	0	0	0	0	0	0	0	0	0	0	0	1	0	0	0	0	0	0	0	0		63	68		4.61	86	305	16.3	3.9	1.37	0.9	2.36		1	1	1	0	0	1	1	0	0	1	0	0	1	0
1	51	2	0	0	0	0	0	0	0	0	0	0	0	0	1	0	0	0	0	0	0	0	19.9	75	65		5.51	73	175	16.7	4.25	1.73	0.92	2.63		1	1	0	0	0	0	1	1	1	0	0	0	0	1
0	66	2	0	0	0	0	0	0	0	0	0	0	1	0	0	1	0	0	1	1	0	0	31.78	96	91		4.34	52	211	5.2	6.78	1.72	1.43	4.6	57	1	1	1	1	0	1	1	3	0	0	1	0	1	1
0	55	2	0	0	0	0	0	0	0	0	0	0	1	1	0	1	1	0	0	0	0	0	18.6	72	77	66	7.89	74	330	6.4	4.17	3.2	0.51	2.48		1	1	1	1	0	1	0	3	0	0	1	0	1	1
0	49	2	0	0	0	0	0	0	0	0	0	0	1	1	0	0	0	0	0	0	0	0	27.34	80	63		7.75	68	295	14.7	5.24	1.31	1.39	3.45		1	1	1	1	1	1	1	1	1	0	0	0	1	0
0	78	2	0	0	0	0	0	0	0	0	0	0	0	0	0	1	1	0	0	0	0	0	24.67	54	84	40	5.38	64	430	4.3	2.63	0.83	0.83	1	41	1	1	0	0	0	1	1	3	0	0	1	0	1	1
1	82	2	0	0	0	0	0	0	0	0	0	0	1	0	0	0	0	0	0	0	0	0	21.83	66	96		4.46	85	445	3.3	2.89	1.2	0.73	1.7		1	1	1	1	0	1	1	1	1	0	0	0	1	0
1	42	2	0	0	0	0	0	0	0	0	0	0	0	0	0	0	0	0	0	0	0	0	21.77	76	80	80	5.43	78	336	6.4	3.69	1.99	0.71	2.31	57	1	1	1	0	0	1	1	0	0	1	0	0	1	0
0	72	2	0	0	0	0	0	0	0	0	0	0	0	0	0	0	0	0	0	0	0	0	24.03	80	93		4.06	64	292		3.67	0.72	1.49	1.89	68	1	1	1	1	0	1	1	3	0	0	1	0	1	1
1	57	2	0	0	0	0	0	0	0	0	0	0	1	0	1	0	0	0	0	0	0	0	23.03	85	70					9.5	3.96	2.35	0.9	2.2		1	1	1	1	0	1	1	3	0	0	1	0	1	1
1	38	2	1	0	0	0	0	0	0	0	0	0	0	0	1	0	0	0	0	0	0	0		64	100		4.79	83	206	14.5	2.95	0.79	0.88	1.56		1	1	1	1	0	1	1	0	0	1	0	0	1	0
1	63	2	0	0	0	0	0	0	0	0	0	0	0	0	0	0	0	0	0	0	0	0	18.78	77	79		4.39	82	379	4.7	3.7	1.47	0.95	2.06	56	1	1	1	1	0	1	1	1	1	0	0	0	1	0
1	48	2	0	0	0	0	0	0	0	0	0	0	1	1	1	0	0	0	0	0	0	0	24.8	80	85		8.25	472	19		6.18	7.39	0.71	3.05		1	1	0	1	0	1	1	0	0	1	0	0	0	1
1	66	2	0	0	0	0	0	0	1	0	0	0	0	0	1	1	0	0	0	0	1	0		124	80	89	7.48	68	270	19.1	3.62	1.13	1.1	1.62	56	1	1	1	0	0	1	1	3	0	0	1	0	1	1
0	78	2	0	0	0	0	0	0	0	0	0	0	0	0	0	1	1	0	0	0	0	0		95	60	62	4.52			9.5	3.57	1.09	0.93	2.21	46	1	1	1	0	0	1	1	1	1	0	0	0	1	0
0	71	2	0	0	0	1	0	0	0	0	0	0	0	0	0	0	0	0	0	0	0	1		120	70	60	4.45	54	317	7.2	4.93	1.28	1.09	2.96	64	1	1	0	1	0	1	1	0	0	1	0	0	1	0
1	62	2	0	0	0	0	0	0	0	0	0	0	1	0	0	0	0	0	0	0	0	0		60	38	45	4.84	87	319	27.1	4.93	1.09	1.19	3.35		1	1	0	0	0	1	1	0	0	1	0	0	0	1
1	60	2	0	0	0	0	0	0	0	0	0	0	0	1	0	0	0	0	0	0	0	0		140	98	72	7.11	74	243	20	3.25	2.68	0.84	1.27	67	1	1	1	0	0	1	1	0	0	1	0	0	1	1
1	71	2	0	0	0	0	0	0	0	0	0	0	1	0	0	0	0	0	0	0	0	0		130	80	75	4.24	136	517	11.8	3.18	1.01	0.76	2.1		1	1	1	1	0	1	1	0	0	1	0	0	1	1
0	56	2	0	0	0	0	0	0	0	0	1	0	0	0	0	0	0	0	0	0	0	0		110	65	96	5.29	42	271	7.5	4.35	2.69	1.02	2.4	53	1	1	1	1	0	1	1	1	1	0	0	0	0	0
1	49	2	1	0	0	0	0	0	0	0	0	0	0	0	0	0	0	0	0	0	0	1		125	85	64	3.83	78	326	5.4	3.01	1.09	0.81	1.81	69	1	1	1	1	0	1	1	0	0	1	0	0	1	0
1	48	2	0	0	0	0	0	0	0	0	0	0	1	1	1	0	0	0	0	0	0	0		110	70	86	6.35	62	327	6.3	4.74	4.13	0.94	2.69	65	1	1	1	1	0	1	1	1	1	0	0	0	1	0
1	65	2	1	0	0	0	0	0	0	0	0	0	1	0	0	0	0	0	0	0	0	1		120	80	94										1	1	1	0	0	1	1	3	0	0	1	0	1	1
1	62	2	0	0	0	0	0	0	0	0	0	0	1	0	0	0	0	0	0	0	0	0		60	38	45	4.84	87	319	27.1	4.93	1.09	1.19	3.35		1	1	1	0	0	1	1	1	1	0	0	0	0	1
1	60	2	0	0	0	0	0	0	1	0	0	0	1	1	1	1	1	1	1	0	0	1		120	60	85	18.58	59	188	12.8	4.86	0.88	0.95	3.07		1	1	1	1	1	1	1	1	1	0	0	0	1	0
1	48	2	0	0	0	0	0	0	0	0	0	0	0	0	0	1	1	1	0	0	0	0		140	97	80	6.38	61	331	16.9	4.96	1.87	1.11	3.33		1	1	1	0	0	1	1	1	1	0	0	0	1	0
1	79	2	0	0	0	0	0	1	0	0	0	0	1	1	0	1	1	1	0	0	0	0		120	80	105	8.34	145	410	9.2	3.87	1.2	1.35	2.2		1	0	1	1	0	1	1	0	0	1	0	0	1	0
1	63	2	0	0	0	0	0	0	0	0	0	0	1	0	0	1	0	0	1	1	0	1		145	98	80	5.05	88	330	8.5	2.29	1.02	0.66	1.05	52	1	1	1	1	0	1	1	1	1	0	0	0	1	0
1	48	2	0	0	0	0	0	0	0	0	0	0	1	0	1	0	0	0	0	0	0	1		130	100	75	3.84	90	282	2.9	3.16	3.33	0.79	1.27	53	1	1	1	1	0	1	1	0	0	1	0	0	1	0
0	61	2	0	0	0	0	0	0	0	0	0	0	0	0	0	0	0	0	0	0	0	1		121	95	60	6.23	60	462	33.2	2.99	0.95	0.69	2	42	1	1	1	0	0	1	1	1	1	0	0	0	0	0
1	57	2	0	0	0	0	0	0	0	0	0	0	0	0	1	0	0	0	0	0	0	1		110	82	66	4.02	80	251	3.8	3.47	1.01	0.83	1.82	59	1	1	1	0	0	1	1	1	1	0	0	0	0	1
1	47	2	1	0	0	0	0	0	0	0	0	0	1	0	1	0	0	0	0	0	0	1		145	85	80	4.13	66	318	5.4	3.65	1.66	0.82	2.31		1	1	1	1	0	1	1	3	0	0	1	0	1	1
1	38	2	0	0	0	0	0	0	0	0	0	0	1	0	0	0	0	0	0	0	0	1		170	100	68	3.64	82	342	28.4	3.29	1.82	1.04	1.57	56	1	0	1	1	0	1	1	1	1	0	0	0	1	0
1	72	2	0	0	0	0	0	0	0	0	0	0	1	0	1	0	0	0	0	0	0	0		135	90	66	4.82	105	215	11.2	2.57	0.95	0.67	1.56	39	1	1	1	1	1	1	1	0	0	1	0	0	1	1
1	49	2	0	0	0	0	0	0	0	0	0	0	0	0	1	0	0	0	0	0	0	0		120	80	76									65	1	0	0	0	0	1	1	0	0	1	0	0	1	0
1	77	2	0	0	0	0	0	0	0	0	1	0	0	1	0	1	1	0	1	1	0	1		139	91	68	5.73	92	344	12.4	2.69	0.82	1.09	1.39		1	1	1	0	0	1	1	0	0	1	0	0	1	1
0	75	2	0	0	0	0	0	0	0	0	0	0	0	0	0	0	0	0	0	0	0	0		120	72	68										1	1	1	0	0	1	1	3	0	0	1	0	1	1
1	55	2	0	0	0	0	0	0	0	0	0	0	0	0	0	0	0	0	0	0	0	1		110	70	76		79	345	5.5					66	1	1	1	0	0	1	1	1	1	0	0	0	1	0
0	64	2	0	0	0	0	0	0	0	0	0	0	1	1	0	0	0	0	0	0	0	0		120	80	68	6.92	56	266	8.1	3.1	1.06	1.5	1.51	61	1	1	1	1	0	1	1	0	0	1	0	0	1	1
1	42	2	0	0	0	0	0	0	0	0	0	0	0	0	1	0	0	0	0	0	0	0		120	80	72	3.86	74	252	5.6	5.51	1.85	0.78	3.64	63	1	1	1	1	0	1	1	0	0	1	0	0	1	1
0	47	2	1	0	0	0	0	0	0	0	0	0	1	1	0	0	0	0	0	0	0	1		107	69	88	10.17	41	288	5.5	4.45	5.62	0.89	2.14	61	1	1	1	0	0	1	1	1	1	0	0	0	1	0
1	63	2	0	0	0	0	0	0	1	0	0	0	1	1	1	0	0	0	0	0	0	0		120	80	74	10.29	66	324	5.7	4.13	0.87	1.09	2.62	56	1	1	1	1	0	1	1	0	0	1	0	0	1	0
1	51	2	0	0	0	0	0	0	0	0	0	0	1	1	0	0	0	0	0	0	0	0		110	80	74	5.03	79	232	7	2.32	0.93	0.61	1.17		1	1	1	1	0	1	1	1	1	0	0	0	0	1
1	53	2	0	0	0	0	0	0	0	0	0	0	0	0	1	0	0	0	0	0	0	1		113	76	66	5.46	63	286	2.8	2.5	1.49	0.61	1.25	54	1	1	1	1	0	1	1	1	1	0	0	0	1	0
1	49	2	0	0	0	0	0	0	0	0	0	0	0	0	1	0	0	0	0	0	0	0		120	78	68	4.6	71	307	8	5.58	2.44	0.81	3.61	66	1	1	1	1	0	1	1	1	1	0	0	0	1	0
0	57	2	1	0	0	0	0	0	0	0	0	0	1	0	0	0	0	0	0	0	0	0		110	70	86									54	1	1	1	1	0	1	1	1	1	0	0	0	1	0
0	74	2	0	0	0	0	0	0	0	0	0	0	1	0	0	0	0	0	0	0	0	1		120	80	53	4.26	99	507	15.5	6.61	1.28	1.54	4.6		1	1	0	1	1	1	1	1	1	0	0	0	1	0
1	45	2	0	0	0	0	0	0	0	0	0	0	0	1	0	0	0	0	0	0	0	0		169	97	53		61.1	285	9.5	4.63	2	1.8	2.26		1	1	1	1	0	1	1	1	1	0	0	0	0	0
1	49	2	0	0	0	0	0	0	0	0	0	0	0	0	0	0	0	0	0	0	0	0		120	90	76	5.42	91	300	21.7	3.4	0.95	1.27	1.54	52	1	1	1	1	0	1	1	1	1	0	0	0	0	0
1	50	2	0	0	0	0	0	0	0	0	0	0	0	0	1	0	0	0	0	0	0	1		116	72	61	3.57	56	265	11.7	3.87	1.38	0.84	2.65	69	1	1	1	0	0	1	1	1	1	0	0	0	1	0
1	61	2	0	0	0	0	0	0	0	0	0	0	1	0	0	0	0	0	0	0	0	1		120	70	72		69	259	9.9					67	1	0	1	1	0	1	1	1	1	0	0	0	1	0
1	33	2	0	0	0	0	0	0	0	0	0	0	0	0	0	0	0	0	0	0	0	0		136	78	50	3.63	83	426	5.6	2.68	2.14	0.64	2.14	62	1	1	1	1	0	1	1	1	1	0	0	0	1	0
1	64	2	0	0	0	0	0	0	0	0	0	0	0	0	1	0	0	0	0	0	0	0		140	84	57									62	1	0	1	0	0	1	1	1	1	0	0	0	1	0
0	72	2	0	0	0	0	0	0	0	0	0	0	0	0	0	0	0	0	0	0	0	1		120	80	56	4.22	56	235	8.8	2.15	0.5	0.86	0.92	59	1	1	1	0	0	1	1	1	1	0	0	0	1	0
1	38	2	0	0	0	0	0	0	0	0	0	0	0	0	1	0	0	0	0	0	0	0		90	51	63	4.58	69	422	3.8	4.03	2.38	0.8	2.5	65	1	1	1	1	0	1	1	1	1	0	0	0	1	0
1	57	2	0	0	0	0	0	0	0	0	0	0	1	0	0	0	0	0	0	0	0	0		175	100	110	8.3	92.7	420	11	2.55	0.45	0.79			1	1	1	1	0	1	1	1	1	0	0	0	1	0
1	60	2	0	0	0	0	0	0	0	0	0	0	0	0	1	0	0	0	0	0	0	1		120	85	71	4.77	59	187	8.5	3.01	1.48	0.91	1.65	64	1	1	1	1	0	1	1	1	1	0	0	0	1	0
1	66	2	0	0	0	0	0	0	1	0	0	0	1	0	0	1	0	0	1	1	0	1		98	60	67	4.48	84.1	338	12.7					64	1	1	1	1	0	1	1	3	0	0	1	0	1	1
0	66	2	1	0	0	0	0	0	0	0	0	0	0	0	0	0	0	0	0	0	0	0		106	70	60										1	1	1	0	0	1	1	1	1	0	0	0	1	0
1	65	2	0	0	0	0	0	0	0	0	0	0	0	0	1	0	0	0	0	0	0	1		95	60	79		69	256	8.5	3.66	0.64	1.3	1.92	39	1	1	1	1	1	0	1	1	1	0	0	0	1	0
0	62	2	0	0	0	0	0	0	0	0	0	0	0	0	1	0	0	0	0	0	0	0		120	75	52	4.52	62	216	4.7	4.08	1.33	1.01	2.54	62	1	1	0	1	0	1	1	0	0	1	0	0	1	0
1	36	2	0	0	0	0	0	0	0	0	1	0	1	0	1	0	0	0	0	0	0	0		103	53	64	4.43	72	346	12.7	5.13	1.72	0.81	3.45	51	1	1	0	0	0	1	1	1	1	0	0	0	0	0
1	57	2	0	0	0	0	0	0	1	0	0	0	0	0	1	0	0	0	0	0	0	0		97	65	60	4.6	62	205	6	3.9	0.67	1.4	2.22		1	1	0	0	0	1	1	1	1	0	0	0	1	0
1	66	2	0	0	0	0	0	0	0	0	0	0	1	0	0	0	0	0	0	0	0	1		160	100	70	5.72	66	214	7.8	4.9	1.36	1.06	3.39	69	1	1	1	1	1	1	1	0	0	1	0	0	1	1
1	50	2	0	0	0	0	0	0	0	0	0	0	0	0	0	0	0	0	0	0	0	1		135	85	68	4.4	94	277	7	2.37	1.02	1.13	0.83	44	1	1	1	0	0	1	1	1	1	0	0	0	1	0
1	42	2	0	0	0	0	0	0	0	0	0	0	0	0	1	0	0	0	0	0	0	0		110	70	100	5.16	73	336	12.3	4.04	1.39	0.93	2.59	47	1	1	1	1	0	1	1	0	0	1	0	0	1	0
1	56	2	0	0	0	0	0	0	0	0	0	0	1	0	0	0	0	0	0	0	0	0		120	80	77	5	81	379	8.9	2.87	1.3	0.45	1.2	57	1	1	1	0	0	1	1	0	0	1	0	0	1	1
1	58	2	0	0	0	0	0	0	0	0	0	0	1	0	1	0	0	0	0	0	0	0		129	88	100	6.35	79	201	30.6	3.33	1.09	1.16	1.64	58	1	1	0	0	1	0	0	0	0	1	0	0	1	1
1	72	2	0	0	0	0	0	0	1	0	0	0	1	0	1	0	0	0	0	0	0	0		126	69	66	6.98	122	227	13.3	4.44	1.55	1.07	2.63	65	1	1	1	1	0	1	1	0	0	1	0	0	1	1
1	41	2	0	0	0	0	0	0	0	0	0	0	0	0	0	0	0	0	0	0	0	0		120	70	84	6.01	53	238	5.3	2.74	0.93	0.68	1.69	64	1	1	1	1	0	1	1	1	1	0	0	0	0	1
1	68	2	0	0	0	0	0	0	0	0	0	0	0	0	0	0	0	0	0	0	0	0		107	77	69	7.19	63	210	6.5	3.63	2.25	0.57	2.24	48	1	0	0	0	0	0	1	1	1	0	0	0	1	0
1	50	2	0	0	0	1	0	0	0	0	1	0	0	0	1	0	0	0	0	0	0	0		118	75	73	4.73	75	403	5.1	5.87	2.64	0.99	3.8	61	1	1	1	1	0	1	1	0	0	1	0	0	1	1
0	65	2	1	0	0	0	0	0	0	0	0	0	0	0	0	0	0	0	0	0	0	0		111	60	76	5.95	53	188	8.3	3.24	0.84	1.22	1.55	61	1	1	1	1	0	1	1	1	1	0	0	0	1	0
1	61	2	0	0	0	0	0	0	0	0	0	0	1	1	0	0	0	0	0	0	0	0		110	70	76	7	66	355	5.2	4.41	3.32	0.75	2.37		1	1	0	0	0	1	1	3	0	0	1	0	1	1
1	45	2	0	0	0	0	0	0	0	0	0	0	0	0	1	0	0	0	0	1	0	0		134	80	70	5.06	60	240	8.7	4.78	2.64	0.99	2.96	62	1	1	1	0	0	1	1	0	0	1	0	0	1	1
1	48	2	1	0	0	0	0	0	0	0	0	0	1	1	0	0	0	0	0	0	0	0		109	63	61	7.79	71	215	6.2	3.24	1.79	0.74	1.7	60	1	1	1	0	0	1	1	1	1	0	0	0	1	0
1	61	2	0	0	0	0	0	0	0	0	0	0	1	0	1	0	0	0	0	0	0	0		107	70	88	5.05	71	394	5.2	3.93	1.85	0.62	2.44		1	1	1	0	0	1	0	3	0	0	1	0	1	1
1	64	2	0	0	0	0	0	0	0	0	0	0	1	0	0	0	0	0	0	0	0	0		150	90	78	5.5	80	432	9	5.54	1.76	0.99	3.52	65	1	1	1	1	0	1	1	3	0	0	1	0	1	1
1	72	2	0	0	0	0	0	0	0	0	0	0	1	0	0	0	0	0	0	0	0	0		131	76	76	4.87	59	269	4.1	4.57	1.5	0.81	3.11	57	1	1	0	1	1	1	1	3	0	0	1	0	1	1
1	43	2	0	0	0	0	0	0	0	0	0	0	0	0	0	0	0	0	0	0	0	0		103	70	77									62	1	1	1	0	0	1	1	1	1	0	0	0	1	0
1	66	2	0	0	0	0	0	0	0	0	0	0	1	1	0	0	0	0	0	0	0	0		110	69	80	6.73	65	231	5	2.67	1.05	0.69	1.63	60	1	1	0	0	0	0	1	0	0	1	0	0	1	1
1	75	2	0	0	0	0	0	0	0	0	0	0	1	0	1	0	0	0	0	0	0	0		113	74	80		78	247	8.5	4.97	1.33	1.12	3.05		0	1	0	0	0	1	1	3	0	0	1	0	1	1
1	73	2	0	0	0	1	0	0	0	0	0	0	0	0	0	1	1	1	0	0	0	0		109	79	104	7.41	68	269	10.9	1.58	0.81	0.65	0.71		1	1	1	1	0	1	1	0	0	1	0	0	1	0
1	76	2	0	0	0	0	0	0	0	0	0	0	0	1	0	0	0	0	0	0	0	0		120	80	80	8.92	69	259	5.4	3.73	2.24	0.76	1.75	44	1	1	1	0	0	1	1	0	0	1	0	0	1	0
0	48	2	0	0	0	0	0	0	0	0	1	0	0	0	0	0	0	0	0	0	0	1		114	74	68	5.18	49	239	11	3.81	1.19	1.25	2.1		1	1	1	0	0	1	1	1	1	0	0	0	1	0
1	50	2	0	0	0	0	0	0	0	0	0	0	1	0	1	0	0	0	0	0	0	0		120	80	60	5.7									1	1	1	1	0	1	1	3	0	0	1	0	1	1
1	41	2	0	0	0	0	0	0	0	0	0	0	0	0	1	0	0	0	0	0	0	0		113	74	68	4.49	78	278	5.6	4.31	1.97	0.63	3.05		1	1	1	0	0	1	1	1	1	0	0	0	1	0
1	75	2	0	0	0	0	0	0	0	0	0	0	0	0	1	1	0	0	0	0	1	1		107	68	84	6.07	77	357	15.5	5.76	1.93	0.85	4.16	60	1	1	1	1	0	1	1	0	0	1	0	0	1	1
0	46	2	0	0	0	0	0	0	0	0	0	0	0	0	0	0	0	0	0	0	0	0		116	69	76	6.48	40	139	5.2	4.6	0.37	1.33	3.03		1	1	0	0	0	1	1	0	0	1	0	0	1	1
1	48	2	0	0	0	0	0	0	0	0	0	0	0	0	0	0	0	0	0	0	0	0		114	58	106	5.47	80	494	19.8	4.16	2.6	0.84	2.38		1	1	1	1	0	1	1	0	0	1	0	0	0	1
1	53	2	0	0	0	0	0	0	0	0	0	0	0	0	0	0	0	0	0	0	0	0		126	90	104										1	1	1	1	0	0	1	1	1	0	0	0	1	0
1	46	2	0	0	0	0	0	0	0	0	0	0	1	0	1	0	0	0	0	0	0	0		129	84	72	5.3	70	397	12	4	1	0.73			1	1	1	0	0	1	1	0	0	1	0	0	1	0
1	61	2	0	0	0	0	0	0	0	0	0	0	0	0	0	0	0	0	0	0	0	0		120	69	86	4.59	60	205	8.7	4.3	1.02	1.12	2.69	63	1	1	1	1	0	1	1	1	1	0	0	0	1	0
1	52	2	0	0	0	0	0	0	0	0	0	0	0	0	1	0	0	0	0	0	0	0		125	90	101	8.16	46	208	6.3	3.57	0.9	0.82	2.11	51	1	1	1	1	0	1	1	3	0	0	1	0	1	1
1	78	2	0	0	0	0	0	0	0	0	0	0	1	0	0	1	1	1	0	0	0	0		125	74	70	4.48	54	210	7.8	4.3	0.83	1.4	2.45		1	1	1	1	0	1	0	3	0	0	1	0	1	1
1	66	2	0	0	0	0	0	0	0	0	0	0	0	0	0	0	0	0	0	0	0	1		118	88	60	6.19	68	303	17.5	3.68	0.84	0.66	2.53	62	1	1	0	0	0	1	1	1	1	0	0	0	0	0
1	54	2	0	0	0	0	0	0	0	0	0	0	1	0	0	0	0	0	0	0	0	0		146	80	72	5.98	40	354	6	3.99	1.92	0.91	2.32	46	1	1	1	0	0	1	1	1	1	0	0	0	1	0
0	58	2	0	0	0	0	0	0	0	0	0	0	0	0	0	0	0	0	0	0	0	0		125	80	70	5.5	45	240	11.5	4.82	2.23	1.15	2.89	67	1	1	1	0	1	1	1	1	1	0	0	0	1	0
1	55	2	0	0	0	1	0	0	0	0	0	0	1	0	1	1	0	0	1	1	0	0		137	98	64	5.71	75	375	9.8	4.55	4.62	0.65	2.52		1	1	0	0	0	1	1	3	0	0	1	0	1	1
0	64	2	0	0	0	0	0	0	0	0	0	0	1	0	0	0	0	0	0	0	0	0		150	96	78	5.46	52	244	5.6	4.49	1.16	1.56	2.42		1	1	0	1	0	1	1	3	0	0	1	0	1	1
1	52	2	0	0	0	0	0	0	0	0	0	0	0	0	1	0	0	0	0	1	0	0		118	74	68	5.17	48	297	5.3	3.85	1.84	0.75	2.57	61	1	1	0	0	0	1	1	0	0	1	0	0	1	0
0	63	2	0	0	0	0	0	0	0	0	0	0	1	1	0	0	0	0	0	0	0	0		164	63	80	16.29			21	2.91	2.67	1.08	0.97		1	1	1	1	1	1	1	3	0	0	1	0	1	1
1	53	2	0	0	0	0	0	0	0	0	0	0	1	1	0	1	0	0	1	1	0	0		120	70	61									58	1	1	1	1	0	1	0	3	0	0	1	0	1	1
1	63	2	0	0	0	0	0	0	0	0	0	0	0	0	1	0	0	0	0	0	0	0		120	70	72		104	329	4.6						1	1	1	0	0	1	1	1	1	0	0	0	1	0
1	76	2	0	0	0	0	0	0	0	0	0	0	0	0	1	0	0	0	0	0	0	0		109	65	76	4.51	101	326	7.9	4.49	1.25	0.94	2.91		1	1	0	0	0	1	1	1	1	0	0	0	0	1
0	68	2	1	0	0	0	0	0	0	0	0	0	1	1	0	0	0	0	0	0	0	0		140	60	58	6.55	52	369	5.7	4.35	1.36	1.02	2.94	71	1	0	1	1	0	1	1	0	0	1	0	0	1	0
1	76	2	0	0	0	0	1	0	0	0	0	0	0	0	1	0	0	0	0	0	0	0		112	74	48	5.92	179	696	12.2	3.07	0.75	0.8	2.42		1	1	0	0	0	1	1	1	1	0	0	0	0	0
1	59	2	0	0	0	0	0	0	0	0	0	0	0	0	0	0	0	0	0	0	0	0		117	72	72	9.7	73	203	16	4.77	1.45	1.13	3.08		1	1	1	1	0	1	1	1	1	0	0	0	1	0
1	37	2	0	0	0	0	0	0	0	0	0	0	1	0	0	0	0	0	0	1	0	0		120	80	66	5.15	81	202	9.7	3.62	1.31	1.04	2.18		1	1	0	0	0	1	1	0	0	1	0	0	1	1
1	59	2	0	0	0	0	0	0	0	0	0	0	0	0	0	0	0	0	0	0	0	0		110	80	72	5.56	93	200	16.4	2.91	0.55	0.99	1.89	58	1	1	0	0	0	1	1	1	1	0	0	0	0	0
0	60	2	0	0	0	0	0	0	0	0	0	0	0	1	0	0	0	0	0	1	0	0		110	65	75	5.94	57	174	5.4	2.95	1.03	0.6	1.95		1	1	1	0	0	1	1	3	0	0	1	0	1	1
0	76	2	0	0	0	0	0	0	0	0	0	0	1	0	0	0	0	0	0	0	0	0		126	73	97		61	329							1	1	0	0	0	0	1	1	1	0	0	0	0	0
0	75	2	0	0	0	0	0	0	0	0	0	0	1	0	0	0	0	0	0	0	0	0		180	90	64	5.35	61	143	4.5	4.84	1.18	1	3.59		1	1	1	0	1	0	1	4	0	0	1	1	1	1
0	70	2	0	0	0	0	0	0	0	0	0	0	1	0	0	0	0	0	0	0	0	0		170	90	85										1	1	1	0	0	1	1	1	1	0	0	0	1	0
1	58	2	1	0	0	0	0	0	0	0	0	0	0	0	1	0	0	0	0	0	0	0		120	80	70	4.01	76	362	9.9	3.77	1.48	0.92	2.55	47	1	1	1	1	0	1	1	1	1	0	0	0	1	0
1	48	2	0	0	0	0	0	0	0	0	0	0	0	0	0	0	0	0	0	1	0	0		134	92	60	4.73	83	350	8.9	4.57	2.31	0.86	2.94	54	1	1	1	0	0	1	1	0	0	1	0	0	1	1
0	50	2	1	0	0	0	0	0	0	0	0	0	0	1	0	0	0	0	0	0	0	0		120	80	61	4.22	56	203	7.4	4.11	0.99	1.27	2.36	69	1	1	1	0	0	1	1	3	0	0	1	0	1	1
1	63	2	0	0	0	0	0	0	0	0	0	0	1	0	1	0	0	0	0	0	0	0		108	60	60	8.5	81	315	10						1	1	0	1	0	1	1	0	0	1	0	0	1	0
1	59	2	0	0	0	0	0	0	0	0	0	0	0	0	0	0	0	0	0	0	0	0		127	80	84	4.04	78	347	12	4.69	0.91	0.9	3.42	57	1	1	1	0	0	1	1	3	0	0	1	1	1	1
0	70	2	0	0	0	0	0	0	0	0	0	0	1	0	0	0	0	0	0	0	0	0		180	108	80	5.29	68	315	6.4	4.32	2.34	1	2.44		1	1	1	1	0	1	1	3	0	0	1	0	1	1
1	43	2	0	0	0	0	0	0	0	0	0	0	1	0	0	0	0	0	0	0	0	0		110	80	55	4.35	126	342	11.2	3.48	1	0.93	2.19	68	1	1	1	1	1	0	1	0	0	1	0	0	1	1
1	60	2	0	1	0	0	0	0	0	0	0	0	0	0	1	1	1	0	0	0	0	0		120	80	79	4.11	70	281	9.6					45	1	1	1	1	0	1	1	0	0	1	0	0	0	1
1	38	2	0	0	0	0	0	0	0	0	0	0	0	0	1	0	0	0	0	0	0	0		100	78	72	4.25	85	286	10.9	3.52	1.68	0.84	1.85	50	1	1	0	0	0	1	1	1	1	0	0	0	1	0
1	64	2	1	0	0	0	0	0	0	0	0	0	0	0	1	0	0	0	0	0	0	0		120	68	80	4.48	59	213	12.7	3.84	1.02	0.91	2.4		1	1	1	1	0	1	1	0	0	1	0	0	1	1
1	65	2	0	0	0	0	0	0	0	0	0	0	0	0	1	1	0	0	1	1	0	0		101	61	60	4.24	81	263	12.6	4.15	1.48	0.97	2.31		1	1	0	0	0	1	1	1	1	0	0	0	0	0
1	43	2	0	0	0	0	0	0	0	0	0	0	0	0	1	0	0	0	0	0	0	0		120	80	79	4.77	80	404	9.2	3.53	1.42	1.09	1.78	65	1	1	0	0	0	1	1	1	1	0	0	0	0	1
1	34	2	0	0	0	0	0	0	0	0	0	0	0	0	1	0	0	0	0	0	0	0		118	81	63	6.26	70	244	17.1	5.11	1.89	0.92	2.97		1	1	0	0	0	1	1	1	1	0	0	0	1	0
1	51	2	0	0	0	0	0	0	1	0	0	0	1	0	0	0	0	0	0	1	0	0		125	75	78	4	86	315	10.8	2.8	1.9	0.8	2.43		1	1	1	1	0	1	1	0	0	1	0	0	1	1
1	44	2	0	0	0	0	0	0	0	0	0	0	0	1	1	0	0	0	0	0	0	0		120	90	61	9.22	59	507	13.7	4.64	3.72	0.84	2.88	64	1	1	1	1	0	1	1	3	0	0	1	0	1	1
1	45	2	0	0	0	0	0	0	0	0	0	0	0	0	1	0	0	0	0	0	0	0		98	65	66	4	73	275	16.2	5.72	1.45	0.94	4.26		1	1	0	0	0	1	1	0	0	1	0	0	1	1
0	65	2	0	0	0	0	0	0	0	0	0	0	0	0	0	0	0	0	0	0	0	0		120	80	86	4.8	76	190	6	4.32	1.63	1.26	2	55	1	1	1	1	0	1	1	0	0	1	0	0	1	1
1	55	2	0	0	0	0	0	0	1	0	0	0	0	1	0	0	0	0	0	0	0	0		130	78	84	7.68	61	246	13.1	4.45	2.11	0.89	2.75		1	1	1	1	1	1	1	1	1	0	0	0	1	0
1	52	2	0	0	0	0	0	0	0	0	0	0	1	0	1	0	0	0	0	0	0	1		117	85	64	4.52	70	373	7.9	3.3	2.72	0.92	2.04	63	1	1	1	0	0	1	1	0	0	1	0	0	1	1
0	48	2	0	0	0	0	0	0	1	0	0	0	1	1	0	0	0	0	0	0	0	0		160	98	80	4.67	51	196	5.5	4.37	1.06	1.05	2.84		1	1	1	1	0	1	1	0	0	1	0	0	0	1
1	57	2	1	0	0	0	0	0	0	0	0	0	0	0	1	0	0	0	0	0	0	0		140	80	73	4.76	85	331	13.3	3.33	0.7	1.54	1.67	63	1	1	1	0	0	1	1	1	1	0	0	0	1	0
1	56	2	0	0	0	0	0	0	0	0	0	0	1	0	0	0	0	0	0	0	0	0		107	61	79	4.96	89	235	3.5	3.39	0.8	1.2	1.75	60	1	1	1	1	0	1	1	0	0	1	0	0	1	1
0	54	2	1	0	0	0	0	0	0	0	0	0	1	0	0	0	0	0	0	0	0	0		117	73	60	4.46	67	327	11	4.53	1.8	0.86	3.11		1	1	0	0	0	1	1	1	1	0	0	0	1	0
1	64	2	0	0	0	0	0	0	0	0	0	0	0	0	1	0	0	0	0	0	0	0		93	60	83	4.23	84	170	17.9	4.32	1.29	1.36	2.94	40	1	1	1	1	0	1	1	0	0	1	0	0	1	0
1	72	2	0	0	0	0	0	0	1	0	0	0	0	0	1	1	0	0	1	1	0	0		130	80	94	6.09	71	341	7.8	4.27	1.91	0.85	2.87	52	1	1	1	1	0	1	1	0	0	1	0	0	1	0
0	61	2	1	0	1	0	0	0	0	0	0	0	1	0	0	0	0	0	0	0	0	0		138	90	87	4.26	133	331	4.7	5.31	2.86	0.86	3.22	46.5	1	1	1	1	0	1	0	1	1	0	0	1	0	0
1	68	2	0	0	0	0	1	0	0	0	0	0	0	0	1	0	0	0	0	0	0	0		130	80	65	4.03	72	446	12.9	3.97	1.04	1.23	2.42	65	1	1	1	1	0	1	1	3	0	0	1	0	1	1
1	56	2	0	0	0	0	0	0	0	0	0	0	1	0	1	0	0	0	0	1	0	0		110	80	65	4	78	387	3.8	5.35	2.44	0.79	2.98	51	1	1	1	1	0	1	1	1	1	0	0	0	0	0
1	60	2	0	0	0	0	0	0	0	0	0	0	0	1	0	0	0	0	0	0	0	0		125	78	66	8.78	79	218	17.6	3.7	1.43	1.02	2.06		1	1	1	1	0	1	1	0	0	1	0	0	1	1
1	58	2	0	0	0	0	0	0	0	0	0	0	0	0	0	0	0	0	0	0	0	0		149	101	76	6.24	66	300	7.7	5.33	0.9	1.23	3.57	62	1	1	1	0	0	1	1	3	0	0	1	0	1	1
1	42	2	0	0	0	0	0	0	0	0	0	0	1	0	0	0	0	0	0	0	0	0		128	86	72	4.62	67	344	18.7	2.64	1.45	0.82	1.23	71	1	1	1	1	0	1	1	1	1	0	0	0	1	0
1	55	2	0	0	0	0	0	0	0	0	0	0	1	0	1	0	0	0	0	0	0	0		143	98	56	11.6	64.4	254	12	5.09	1.1	1.33	3.54	60	1	1	1	1	0	1	1	0	0	1	0	0	1	1
1	59	2	0	0	0	0	0	0	0	0	0	0	1	1	0	0	0	0	0	0	0	0		140	94	64	5.1	32	213	5	4.26	2.54	0.76	2.2	62	0	1	1	1	1	1	1	1	1	0	0	0	1	0
1	49	2	0	0	0	0	0	0	0	0	0	0	0	0	0	0	0	0	0	0	0	0		102	74	72	4.42	62	188	11.5	4.62	1.07	1.24	2.55	67	1	1	1	1	0	1	1	1	1	0	0	0	1	0
1	42	2	0	0	0	0	0	0	0	0	0	0	1	0	0	0	0	0	0	0	0	0		98	65	64		68	312	5.7	3.8	3.04	0.67	1.99	59	1	1	1	1	0	0	1	0	0	1	0	0	1	1
1	59	2	0	0	0	0	0	0	0	0	0	0	1	0	1	0	0	0	0	1	0	0		130	80	61	6.22	71	334	4.9	2.92	0.47	0.82	1.93	68	1	0	1	1	1	1	1	0	0	1	0	0	1	1
1	44	2	0	0	0	0	0	0	0	0	0	0	0	1	1	0	0	0	0	0	0	0		105	65	78	13.59	67.6	169	5.7	5.37	1.08	0.89	3.87		1	1	1	0	0	1	1	1	1	0	0	0	1	0
1	68	2	0	0	0	0	0	0	0	0	0	0	0	0	0	0	0	0	0	0	0	0		106	74	88	4.84	72.9	293	9.4	2.15	1.25	0.82	0.69	59	1	1	1	0	0	1	1	0	0	1	0	0	1	1
1	57	2	0	0	0	0	0	0	0	0	0	0	1	0	0	0	0	0	0	0	0	0		135	83	66	5.56	89	239	5.6	4.6	2.15	0.57	3.11	61	1	1	1	1	0	1	1	1	1	0	0	0	1	0
1	60	2	0	0	0	0	0	0	0	0	0	0	0	0	0	0	0	0	0	0	0	0		120	58	56	4.83	85.4	323	4.8	2.73	0.19	1.01	1.43	48	1	1	1	1	0	1	1	0	0	1	0	0	1	0
0	39	2	0	0	0	0	0	0	0	0	0	0	1	0	0	0	0	0	0	0	0	0		122	83	84	7.18	60	229	7.3	5.81	3.14	1.05	3.47	62	1	1	1	0	0	1	1	0	0	1	0	0	0	1
1	59	2	0	0	0	0	0	0	0	0	0	0	1	0	0	0	0	0	0	0	0	0		144	103	68	4.95	99	388	19.2	3.84	3.23	0.77	1.76	42	1	1	1	0	0	1	1	0	0	1	0	0	1	0
0	64	2	0	0	0	0	0	0	0	0	0	0	0	0	0	0	0	0	0	0	0	0		110	80	76									47	1	1	1	0	0	1	1	1	1	0	0	0	1	0
0	63	3	0	0	0	1	0	0	0	0	0	0	1	1	0	1	1	0	0	0	0	0	23.44	155	90	70	5.96	60	269	11	4.09	1.32	1.14	2.69		1	1	1	1	0	1	1	3	0	0	1	0	1	1
1	49	3	0	0	0	0	0	0	0	0	0	0	0	0	0	1	0	0	1	1	0	0	27.47	140	80	72	6.01	68	350		3.07	2.46	0.73	1.42	67	1	1	1	1	0	1	1	4	0	0	1	1	1	1
1	67	3	0	0	0	1	0	0	0	0	0	0	0	0	1	0	0	0	0	0	0	0		130	80	64	5.93	69	308	10.2	4.02	1.94	1	2.55	60	1	1	1	1	0	1	1	3	0	0	1	0	1	1
1	63	3	0	0	0	0	0	0	0	0	0	0	0	0	1	0	0	0	0	0	0	0	24.22	100	70	59	4.59	90	205	9.1	3.91	1.07	0.88	2.8	62	1	1	1	0	0	1	1	1	1	0	0	0	1	0
1	39	3	0	0	0	0	0	0	0	0	0	0	0	0	1	0	0	0	0	0	0	0	29.4	120	80	76	4.93	89	402	13.3	4.19	4.28	0.87	2.19	73	1	1	1	0	0	1	1	0	0	1	0	0	1	1
0	76	3	0	0	0	0	0	0	0	0	0	0	0	1	0	0	0	0	0	0	0	0	23.81	113	70	68	6.3	60	207	13.6	3.81	1.27	1.23	2.27		1	1	1	1	0	1	1	1	1	0	0	0	1	0
1	64	3	0	0	0	0	0	0	0	0	0	0	0	0	1	0	0	0	0	0	0	0	25.69	110	76	69	4.39	81	333	8	3.33	2.92	0.74	1.73	61	1	1	1	1	0	1	1	1	1	0	0	0	1	0
1	65	3	1	0	0	0	0	0	0	0	0	0	1	0	1	0	0	0	0	0	0	0	23.31	150	88	76	4.87	69	315	12.2	3.43	1.28	0.83	2.19	72	1	1	1	1	0	1	1	3	0	0	1	0	1	1
0	69	3	1	0	0	0	0	0	0	0	0	0	0	0	0	0	0	0	0	0	0	0	26.91	160	80	81	5.21	50	251	12.5	6.65	1.17	1.41	4.34		1	1	0	1	0	1	1	0	0	1	0	0	1	1
1	55	3	0	0	0	0	0	0	0	0	0	0	0	0	1	0	0	0	0	0	0	1	22.72	120	80	65	5.06	69	371	14	3.5	3.55	0.69	1.71	67	1	1	1	1	1	1	1	1	1	0	0	0	1	0
1	66	3	0	0	0	0	0	0	1	0	0	0	1	1	1	0	0	0	0	0	0	0	28.21	140	81	70	11.38	75	276	13.6	4.64	2.96	0.84	2.7		1	1	1	1	1	1	1	0	0	1	0	0	1	0
1	61	3	0	0	0	0	0	0	0	0	0	0	0	1	0	1	1	0	0	0	0	0		120	80	76	7.3	80	377	7.1	4.99	3.64	0.83	3.3	60	1	1	1	0	0	1	1	3	0	0	1	0	1	1
0	73	3	0	0	0	0	0	0	0	0	0	0	1	0	0	0	0	0	0	0	0	0	23.44	140	67	73	3.84	58	262	9	2.99	1.59	1.01	1.57	62	1	1	1	1	0	1	1	0	0	1	0	0	0	1
0	63	3	0	0	0	0	0	0	0	0	0	0	0	0	0	0	0	0	0	0	0	0	23.95	110	64	59	4.67	55	356	7.7	2.76	0.79	0.97	1.59	69	1	1	1	1	0	0	1	3	0	0	1	0	1	1
1	66	3	0	0	0	1	0	0	0	0	0	0	0	1	0	0	0	0	0	0	0	0					9.55	62	232	7.5	2.83	0.52	1.3	1.38		1	1	1	1	0	1	1	3	0	0	1	0	1	1
1	67	3	0	0	0	0	0	0	1	0	0	0	1	0	1	0	0	0	0	0	0	0	25.76	152	97	76	5.47	70	288	14.6	4.51	1.7	0.97	3.2	68	1	1	1	1	1	1	1	3	0	0	1	0	1	1
1	71	3	0	0	0	1	0	0	0	0	1	0	1	0	0	0	0	0	0	0	0	0	26.57	130	70	76	4.52	64	349	10	3.12	1.28	0.83	1.97		1	1	1	1	0	1	1	3	0	0	1	0	1	1
1	61	3	0	0	0	0	0	0	0	0	0	0	1	0	1	1	0	0	1	1	0	0	25.91	162	101	64	4.89	77	240	15.6	4.51	3.08	1.11	2.49	65	1	1	1	0	1	1	1	0	0	1	0	0	1	1
1	70	3	0	0	0	1	0	0	0	0	0	0	0	0	0	0	0	0	0	0	0	0		130	80	72	5.46	65	295	6.1	3.53	3.9	0.55	1.99	44	1	1	1	0	0	1	1	0	0	1	0	0	1	0
0	65	3	0	0	0	0	0	0	0	0	0	0	1	1	0	0	0	0	0	0	0	1	19.92	130	75	86	11.36	55	236	6.5	3.89	0.78	0.96	2.83	68	1	1	0	0	1	1	1	3	0	0	1	0	1	1
1	54	3	0	0	0	0	0	0	0	0	0	0	1	1	1	0	0	0	0	0	0	0	25.1	136	92	72	4.73	52	317	5.5	3.65	2.46	1.08	1.82	59	1	1	0	0	0	0	1	3	0	0	1	0	1	1
1	53	3	1	0	0	0	0	0	0	0	0	0	0	0	1	0	0	0	0	0	0	0	27.36	130	87	78	5.08	61	359	11	3.61	1.1	1.1	2.39		1	1	1	0	0	1	1	1	1	0	0	0	0	0
1	64	3	0	0	0	0	0	0	0	0	0	0	1	1	1	0	0	0	0	0	0	0	36.33	127	89	80	7.79	74	402	23.6	2.41	0.94				1	1	0	0	0	0	1	0	0	1	0	0	1	1
1	59	3	0	0	0	0	0	0	0	0	0	0	1	0	1	0	0	0	0	0	0	0	26.89	130	80	60	4.73	78	361	8.5	3.48	3.52	0.81	1.81		1	1	0	0	0	0	1	3	0	0	1	0	1	1
0	58	3	0	0	0	0	0	0	0	0	0	0	1	0	0	1	1	1	1	0	0	0		130	84	58	4.06	43	87	6.9	4.47	0.71	0.78	2.02		1	1	1	0	0	1	1	1	1	0	0	0	1	0
1	59	3	0	0	0	0	0	0	0	0	0	0	1	0	1	0	0	0	0	0	0	0	26.54	121	79	60	4.15	73	289	6.8	3.8	3.29	0.66	2.47		1	1	1	1	1	1	1	0	0	1	0	0	1	0
1	58	3	0	0	0	0	0	0	0	0	0	0	1	0	1	0	0	0	0	0	0	0	27.08	97	66	80	6.21	46	233	8.5	3.79	0.88	1.23	2.36		1	1	0	1	1	1	1	0	0	1	0	0	0	1
1	55	3	0	0	0	0	0	0	0	0	0	0	0	0	0	0	0	0	0	0	0	0	23.39	130	80	70	5.61	63	131	8	4.25	2.88	0.87	2.69		1	1	1	0	1	1	1	1	1	0	0	0	1	0
1	72	3	0	0	0	0	0	0	0	0	0	0	0	0	1	1	1	0	0	0	0	1	21.51	128	82	72	4.43	62	258	6.1	4.58	2.34	1.09	2.87		1	1	1	0	0	1	1	3	0	0	1	0	1	0
1	54	3	0	0	0	0	0	0	0	0	0	0	1	0	1	0	0	0	0	0	0	0		129	84	78	4.38	63	260	11.6	3.61	1.33	0.84	2.2		1	1	1	1	0	1	1	0	0	1	0	0	1	0
0	78	3	0	0	0	0	0	0	0	0	0	0	0	0	0	1	1	0	0	0	0	0		139	77	78	4.01	60	194		4.91	1.37	1.23	3.59		1	1	0	0	0	0	1	1	1	0	0	0	1	0
1	52	3	1	0	0	0	0	0	0	0	0	0	0	0	0	0	0	0	0	0	0	0	25.4	126	66	46	4.54	43	223	11.7	3.06	0.91	1.18	1.68	65	1	1	0	0	0	1	1	1	1	0	0	0	1	0
1	55	3	0	0	0	0	0	0	0	0	0	0	0	0	0	1	0	0	0	0	1	0	24.11	120	80	78	4	73	371	7.9	3.76	1.76	1.01	2	68	1	1	1	1	0	1	1	0	0	1	0	0	1	0
0	50	3	0	0	0	0	0	0	0	0	0	0	0	0	0	0	0	0	0	0	0	0	26.89	150	90	50	4.6	70	548	22.5	4.09	1.54	1	2.74	68	1	1	1	1	0	1	1	0	0	1	0	0	1	0
1	72	3	0	0	0	0	0	0	0	0	0	0	1	1	0	1	1	0	0	0	0	0	26.64	155	97	70	9.85	65	65	14.4	4.57	1.59	3.65	3.01		1	1	1	0	0	1	1	3	0	0	1	0	1	1
1	60	3	0	0	0	1	0	0	0	0	0	0	0	0	0	0	0	0	0	0	0	1	19.14	105	70	68	5.02	68	299	10.6	4.01	1.64	0.95	2.85	58	1	1	0	0	0	0	1	3	0	0	1	0	1	0
1	32	3	0	0	0	0	0	0	0	0	0	0	0	0	0	0	0	0	0	0	0	0	32.18	130	80	70	5.77	71	658	10.6	5.3	5.79	0.88	2.65		1	1	1	1	0	1	1	0	0	1	0	0	0	1
1	44	3	1	0	0	0	0	0	0	0	0	0	0	0	1	0	0	0	0	0	0	1	29.05	135	90	70	4.33	73	383	15.2	3.38	2.19	2.35	1.88	62	1	1	1	1	0	1	1	3	0	0	1	0	0	1
1	51	3	0	0	0	0	0	0	0	0	0	1	0	0	1	1	1	0	0	0	0	0	24.38	121	83	72	3.65	69	363	14	3.78	2.1	0.84	2.32	65	1	1	1	1	0	1	1	3	0	0	1	1	1	1
1	70	3	0	0	0	0	0	0	0	0	0	0	1	1	0	0	0	0	0	0	0	0	21.11	133	77	60	6.6	70	354	5.6	3.42	5.28	0.62	1.68		1	1	1	1	1	1	1	1	1	0	0	0	1	0
0	49	3	0	0	0	0	0	0	0	0	0	0	0	0	0	0	0	0	0	0	0	0	24.84	120	80	60	5.38	47	224	8.6	4.03	2.13	1.16	2.22	61	1	1	1	1	1	1	1	0	0	1	0	0	1	1
0	76	3	0	0	0	0	0	0	0	0	0	0	1	0	0	1	1	0	0	0	0	0	17.97	127	79	76	4.06			6.7	3.01	2.27	3.34	0.89		1	1	1	1	0	1	1	3	0	0	1	0	1	1
1	59	3	0	0	0	0	0	0	0	0	0	0	0	0	1	0	0	0	0	0	0	0	22.86	130	83	72										1	1	1	0	0	1	1	1	1	0	0	0	1	0
1	76	3	0	0	0	0	0	0	0	0	0	0	0	0	1	0	0	0	0	0	0	1	24.03	129	73	72	2.87	67	208	10.9	2.92	0.77	2.97	1.26	70	1	1	0	0	1	1	1	1	1	0	0	0	0	1
0	41	3	0	0	0	0	0	0	0	0	0	0	0	0	0	0	0	0	0	0	0	1	19.53	105	82	80	2.78	48	170	17.2	2.72	1.26	2	1.62	64	1	1	1	0	1	1	1	1	1	0	0	0	1	0
1	74	3	0	0	0	0	0	0	0	0	0	0	1	0	1	0	0	0	0	0	0	0	22.86	150	90	76	3.82	78	509	8.1	2.76	1.15	1.05	1.6		1	1	1	1	0	1	1	1	1	0	0	0	1	0
1	56	3	0	0	0	0	0	0	0	0	0	0	1	1	1	0	0	0	0	0	0	0	28.73	125	73	85	3.72	73	378	38.1	3.71	1.66	1.1	2.48	65	1	1	1	1	1	1	1	1	1	0	0	0	1	0
0	72	3	0	0	0	0	0	0	0	0	0	0	1	0	0	1	1	0	0	0	0	0		137	80	77										1	1	1	1	1	1	1	0	0	1	0	0	1	1
1	62	3	0	0	0	0	0	0	0	0	0	0	0	0	1	0	0	0	0	0	0	0	20.94	123	60	72	4.59	80	354	8.4	4.35	1.26	1.32	3.2		1	1	0	0	0	1	1	0	0	1	0	0	1	1
1	58	3	0	0	0	0	0	0	0	0	0	0	0	0	1	0	0	0	0	0	0	0	25.91	156	80	60	5	66	359	8.9	5.12	2.11	0.92	3.75		1	1	1	1	1	0	1	0	0	1	0	0	1	0
1	60	3	0	0	0	0	0	0	0	0	0	0	0	0	0	0	0	0	0	0	0	0	26.26	118	79	80	5.1	56	294	9.1	3.72	1.16	1.03	2.15	66	1	1	1	1	0	1	1	1	1	0	0	0	1	0
1	79	3	0	0	0	0	0	0	0	0	0	0	1	0	1	1	1	0	0	0	0	0	26.64	140	90	85	5.49	76	488	22.7	3.99	2.82	0.88	2.25		1	1	1	1	1	1	1	0	0	1	0	0	1	1
0	49	3	0	0	0	0	0	0	0	0	0	0	1	0	0	0	0	0	0	0	0	0	24.65	140	90	100	4.48	49	294	12.1	4.46	2.59	1	2.73		1	1	1	0	0	1	1	0	0	1	0	0	1	0
1	47	3	0	0	0	0	0	0	0	0	0	0	0	0	0	0	0	0	0	0	0	0	30.12	120	77	72	7.66	55	348	14.3	3.11	2.66	0.65	1.57	62	1	1	0	0	0	1	1	1	1	0	0	0	1	0
0	65	3	0	0	0	0	0	0	0	0	0	0	1	0	0	0	0	0	0	0	0	0	25.39	130	80	70	4.47	63	359	10.8	5.92	2.41	0.93	4.17	61	1	1	1	1	0	1	1	0	0	1	0	0	1	0
1	65	3	0	0	0	1	0	0	0	0	0	0	0	0	1	0	0	0	0	0	0	0	21.08	130	80	68	4.03	57	259	14.2	3.38	1.8	0.6	2.04		1	1	1	1	1	1	1	0	0	1	0	0	1	0
0	61	3	0	0	0	0	0	0	0	0	0	0	0	1	0	0	0	0	0	0	0	0	25.27	155	96	76	5.88	43	193	22	4.76	2.49	1.04	3.24	59	1	1	1	1	0	1	1	3	0	0	1	0	1	0
0	76	3	0	0	0	0	0	0	0	0	0	0	1	0	0	1	0	0	1	0	0	1	31.23	120	75	76	7.19	52	229	9.5	2.86	2.28	0.71	1.56		1	1	1	1	0	1	1	0	0	1	0	0	0	0
1	53	3	0	0	0	1	0	0	0	0	0	0	1	0	1	0	0	0	0	0	0	0		127	83	70	4.62	48	249	10.4	4.37	1.36	1.65	2.92	50	1	1	1	0	0	0	1	0	0	1	0	0	0	0
0	70	3	0	0	0	1	0	0	0	0	0	0	0	0	0	0	0	0	0	0	0	1	26.35	150	100	80		77	407		3.85	1.64	1.09	2.24	61	1	1	1	1	1	1	0	3	0	0	1	0	1	1
1	46	3	0	0	0	0	0	0	0	0	0	0	0	0	1	0	0	0	0	0	0	0	20.03	130	80	80	4.63	43	244	15.1	2.94	1.5	0.89	1.53		1	1	1	0	0	1	1	1	1	0	0	0	0	0
1	69	3	1	1	0	1	0	0	0	0	0	0	0	1	0	1	1	0	0	0	0	0		125	84	60	3.15	183	648	28.3	2.65	0.61	0.73	1.77	35	1	1	0	0	0	0	1	3	0	0	1	0	1	1
1	44	3	0	0	0	0	0	0	0	0	0	0	1	1	0	0	0	0	0	0	0	0	26.79	143	94	76	4.63	87	400	12.8	3.84	3.08	1.11	2.18	59	1	1	1	1	0	1	1	1	1	0	0	1	0	0
0	76	3	0	0	0	0	0	0	0	0	1	0	0	0	0	0	0	0	0	0	0	0	23.31	140	80	58	5.57	106	350	3.8	3.84	1.24	0.91	2.04	57	1	1	0	1	0	1	1	3	0	0	1	0	1	1
1	50	3	0	0	0	0	0	0	0	0	0	0	1	0	1	0	0	0	0	0	0	0	21.26	137	97	76	4.57	63	319	11	3.67	1.78	0.97	2.24		1	1	1	1	1	1	1	0	0	1	0	0	1	1
0	49	3	0	0	0	0	0	0	0	0	0	0	1	0	0	0	0	0	0	0	0	0	30.48	135	72	68										1	1	0	0	0	0	1	1	1	0	0	0	1	0
1	62	3	0	0	0	0	0	0	0	0	0	0	0	0	1	0	0	0	0	0	0	0	20.05	104	60	76		89	267	7.3	4.35	1.72	1.22	2.69	67	1	1	1	1	0	1	1	0	0	1	0	0	1	1
1	58	3	1	0	0	0	0	0	0	0	0	0	1	0	1	0	0	0	0	0	0	0	25.35	119	50	64	5.41	69	362	8.9	4.32	1.29	1.04	2.9	65	1	1	1	0	0	1	1	0	0	1	0	0	1	0
1	72	3	0	0	0	1	0	0	0	0	0	0	1	0	1	0	0	0	0	0	0	0	26.64	154	84	70	5.32	70	290	17.8	3.2	1.11	0.73	2.08	50	1	1	1	0	1	1	1	1	1	0	0	0	1	0
0	60	3	0	0	0	0	0	0	1	0	0	0	0	0	0	0	0	0	0	0	0	0	18.37	94	60	67		77	246	5.3	4.6	1.9	1.22	3.11		1	1	1	0	0	1	1	3	0	0	1	0	1	1
0	40	3	0	0	0	0	0	0	0	0	1	0	0	0	0	0	0	0	0	0	0	0	26.64	124	84	84	3.81	68	140	7.8	3.31	1.09	1.14	1.85		1	1	1	0	0	1	1	1	1	0	0	1	0	0
0	61	3	1	0	0	0	0	0	0	0	0	0	0	0	0	0	0	0	0	0	0	0	29.64	135	70	70	4.89	56	356	9.4	2.84	1.92	1.01	1.18	67	1	1	1	0	0	1	1	1	1	0	0	0	1	0
1	53	3	0	0	0	0	0	0	1	0	0	0	0	0	0	0	0	0	0	0	0	0	22.49	115	75	72	3.77	111	321	12.2	3.23	1.18	0.97	1.91		1	1	0	0	0	1	1	1	1	0	0	0	0	0
1	57	3	0	0	0	0	0	0	0	0	0	0	1	0	0	0	0	0	0	0	0	0	29.38	188	110	70	4.53			16.9	3.42	2.12	0.81	2.1	66	1	1	1	1	1	1	1	1	1	0	0	0	0	1
1	65	3	0	0	0	0	0	0	0	0	0	0	1	0	0	1	0	0	0	0	1	0	26.94	120	90	76	4.79	105	461	10.8	6.45	8.02	0.71	3.71	70	1	1	1	1	0	1	1	0	0	1	0	0	1	1
1	74	3	0	0	0	0	0	0	0	0	0	0	0	0	0	1	1	0	0	0	0	0	28.37	145	90	64	4.56	82	306	10.2	3.53	2.19	0.87	2.02	68	1	1	0	0	1	1	1	1	1	0	0	0	1	0
0	69	3	0	0	0	0	0	0	0	0	0	0	0	0	0	0	0	0	0	0	0	0	25.39	136	83	82	4.39	57	348	12.6	4.13	2.22	0.86	2.51	72	1	1	1	1	0	1	1	0	0	1	0	0	0	1
0	69	3	0	0	0	0	0	0	0	0	0	0	1	0	0	0	0	0	0	0	0	0	25	150	70	65	5.3	35	205	12.2	3.28	0.64	1.36	1.6	62	1	1	1	0	1	1	1	0	0	1	0	0	1	1
1	43	3	0	0	0	0	0	0	0	0	0	0	0	1	0	0	0	0	0	0	0	0		112	72	65	4.34	81	246	13.7	2.65	0.71	1.16	1.16	67	1	1	1	1	0	0	1	1	1	0	0	0	1	0
0	65	3	0	0	0	0	0	0	0	0	0	0	1	0	0	0	0	0	0	0	0	0		145	90	87	4.64	60	216	8.7	5.49	1.61	1.29	3.61		1	1	1	1	0	1	1	0	0	1	0	0	1	1
1	69	3	0	0	0	0	0	0	0	0	0	0	0	0	1	0	0	0	0	0	0	0	20.2	88	55	65	5.76	64	332	14.6	7.52	1.02	1.89	5.17		1	1	1	0	0	1	1	0	0	1	0	0	1	1
1	63	3	0	0	0	0	0	0	0	0	0	0	1	1	0	0	0	0	0	0	0	1	25.91	150	100	80	4.55	82	454	12.4	3.73	1.22	0.97	2.39		1	1	1	1	1	1	1	3	0	0	1	0	1	1
1	63	3	0	0	0	0	0	0	0	0	0	0	1	1	0	0	0	0	0	0	0	0	26.81	148	87	70	4.99	81	263	9.3	3.53	1.48	0.71	2.21	63	1	1	0	1	0	1	1	3	0	0	1	0	1	0
1	56	3	0	0	0	0	0	0	1	0	0	0	1	0	1	0	0	0	0	0	0	0	28.73	150	90	75	5.52	81	286	8	2.75	3.86	0.68	1.13		1	1	0	0	1	1	1	0	0	1	0	0	1	1
0	53	3	0	0	0	0	0	0	0	0	0	0	1	1	0	0	0	0	0	0	0	0	26.73	131	99	70	7.89	67	297	10	5.25	1.58	1.36	2.28	62	1	1	1	1	0	1	1	1	1	0	0	0	1	0
1	40	3	0	0	0	0	0	0	0	0	0	0	1	0	0	0	0	0	0	0	0	0	25.56	151	97	76	5.7	73	505	18.06	6.9	1.16	1.24	4.75		1	0	0	0	0	0	1	3	0	0	1	0	1	1
0	76	3	0	0	0	0	0	0	0	0	0	0	1	0	0	0	0	0	0	0	0	1	21.88	129	73	60		53	258	10.4						1	1	1	1	0	1	1	0	0	1	0	0	1	0
0	78	3	0	0	0	1	0	0	0	0	0	0	0	0	0	1	0	0	1	1	0	0	24.41	160	70	47	9.28	38	375	18.4	3.12	1.27	1.25	1.25	64	1	1	0	1	0	1	1	3	0	0	1	0	1	1
1	53	3	0	0	0	0	0	0	0	0	0	0	0	0	0	0	0	0	0	0	0	0	24.74				5.74	86	336	10.5	3.48	1.12	1.23	1.8		1	1	1	1	1	1	1	1	1	0	0	0	1	0
1	56	3	0	0	0	0	0	0	0	0	0	0	0	0	1	0	0	0	0	0	0	0	27.51	121	83	59	4.11	46	316	12.8	4.43	2.8	0.91	2.65	60	1	1	1	1	0	1	1	0	0	1	0	0	1	1
1	52	3	1	0	0	0	0	0	0	0	0	0	0	0	0	0	0	0	0	0	0	0	27.76	124	74	63	4.47	50	419	9.4	2.3	2.2	0.67	0.88		1	1	0	0	0	1	1	1	1	0	0	0	1	0
0	78	3	0	0	0	0	0	0	0	0	0	0	1	0	0	1	1	1	1	0	0	0		150	80	75	3.79	65	356	7.2	5.57	1.88	0.95	4.16		1	1	0	0	0	1	1	3	0	0	1	0	1	1
0	43	3	0	0	0	0	0	0	0	0	0	0	0	0	0	0	0	0	0	0	0	0	24.03	138	98	85	5.79	56	286	5.1	5.29	5.08	1.06	2.71		1	1	0	0	0	1	1	1	1	0	0	0	1	0
0	75	3	0	0	0	0	0	0	0	0	0	0	1	1	0	0	0	0	0	0	0	1	28.76	130	70	60	6.2	75	375	16.4	4.63	4.41	1.12	2.24	57	1	1	0	1	0	1	1	3	0	0	1	0	1	1
1	45	3	0	0	0	0	0	0	0	0	0	0	0	0	1	0	0	0	0	0	0	0	22.58	118	78	76	5.09	49	346	5.7	4.01	1.25	1	2.6		1	1	0	0	0	1	1	1	1	0	0	0	1	0
1	59	3	0	0	0	0	0	0	0	0	0	0	0	0	1	0	0	0	0	0	0	0	26.99	130	80	70	7.43	68	226	5.8	4.87	6.43	1.02	2.09	74	1	1	0	0	1	0	1	1	1	0	0	0	0	0
1	54	3	1	0	0	0	0	0	0	0	0	0	1	1	1	0	0	0	0	0	0	0	30.07	100	80	100	9.32	61	190	10.8	4.26	1.37	0.79	2.91	73	1	1	0	0	0	0	1	1	1	0	0	0	1	0
1	76	3	0	0	0	0	0	0	0	0	0	0	1	0	1	1	0	0	1	1	0	1	24.38	160	96	79	5.02	63	360	8.7	2.57	0.76	1.04	1.11	62	1	1	1	1	0	1	1	3	0	0	1	0	1	1
1	47	3	0	0	0	0	0	0	0	0	0	0	1	1	0	0	0	0	0	0	0	0	24.34	127	75	72	5.92	40	288	9.9	3.4	1.16	0.87	2.07		1	1	0	1	0	1	1	3	0	0	1	0	1	1
0	77	3	0	0	0	1	0	0	0	0	0	0	0	1	0	1	1	0	0	0	0	0	26.04	122	70	120	8.25	98	335	14	5.04	1.36	1.06	3.32	42	1	1	0	0	0	1	1	3	0	0	1	0	1	1
1	63	3	0	0	0	0	0	0	0	0	1	0	1	0	0	0	0	0	0	0	0	0	27.02	135	75	72	5.05	82	329	9.1	4.44	1.17	1.33	2.59	59	1	1	1	1	0	1	1	1	1	0	0	0	1	0
0	38	3	0	0	0	0	0	0	0	0	0	0	0	0	0	0	0	0	0	0	0	0	27.34	114	89	88	4.54	61	120	2.9	3.07	1.76	0.86	1.47		1	1	1	0	0	1	1	0	0	1	0	0	1	0
0	70	3	0	0	0	0	0	0	0	0	0	0	1	1	0	0	0	0	0	0	0	0	29.3	120	70	60	9.73	45	222	13.9	4.72	1.77	1.25	3.12	63	1	1	1	0	1	1	1	0	0	1	0	0	1	1
1	72	3	0	0	0	0	0	0	0	0	0	0	0	0	0	0	0	0	0	0	0	0	23.89	127	84	70	5.5	54.6		20.3	7.5	2.11	1.42	2.87		1	1	1	0	0	1	1	1	1	0	0	0	1	0
1	79	3	1	0	0	0	0	0	0	0	0	0	0	0	0	0	0	0	0	0	0	1	21.6	142	80	72	3.82	77	330	17.3	3.5	1.2	0.87	2.19		1	1	1	1	1	1	1	0	0	1	0	0	1	1
1	65	3	0	0	0	0	0	0	0	0	0	0	0	0	1	0	0	0	0	0	0	1	17.99	139	85	82	5.8	67	382	16.6	4.14	2.43	1.05	2.45		1	1	1	1	0	1	1	1	1	0	0	0	1	0
1	58	3	0	0	0	0	0	0	0	0	0	0	0	0	0	0	0	0	0	0	0	0	25.93	130	90	78	4.95	100	333	15.4	4.16	1.05	0.89	3.09		0	1	0	0	0	1	1	1	1	0	0	0	1	0
0	43	3	0	0	0	0	0	0	0	0	0	0	0	0	0	0	0	0	0	0	0	0	26.18	110	80	76										1	1	1	1	0	1	1	1	1	0	0	0	1	0
1	84	3	1	0	0	0	0	0	0	0	0	0	0	0	1	1	1	0	0	0	0	0	22.59	120	70	80	4.22	87	397	18	3.43	0.87	0.78	2.43	57	1	1	0	1	0	1	1	0	0	1	0	0	1	0
0	65	3	0	0	0	0	0	0	0	0	0	0	1	1	0	0	0	0	0	0	0	1	26.04	112	71	76	6.36	47	197	18.6	3.29	1.3	0.54	2.39		1	1	1	1	0	1	1	1	1	0	0	0	1	0
0	68	3	0	0	0	0	0	0	0	0	1	0	1	1	0	1	0	0	1	1	0	1	26.22	124	69	62	7.76	31	173	9.1	3.86	2.31	1.06	2.22		1	1	1	0	0	1	1	1	1	0	0	0	1	0
0	69	3	0	0	0	0	0	0	0	0	0	0	1	1	0	0	0	0	0	0	0	0	24.06	113	71	95	3.82	38	206	11.7	4.32	1.15	1.11	2.97		1	1	1	0	0	1	1	0	0	1	0	0	1	0
1	57	3	1	0	0	0	0	0	0	0	0	0	0	0	0	0	0	0	0	0	0	0	22.41	116	83	60	4.2	75	336	10.4	3.79	1.78	1.15	2.15	68	1	1	0	0	1	1	1	1	1	0	0	0	1	0
1	52	3	0	0	0	0	0	0	0	0	0	0	1	0	1	0	0	0	0	0	0	0	26.96	140	85	58	4.85	34	399	12.6	2.79	1.99	1.32	1.01		1	1	1	1	1	1	1	0	0	1	0	0	0	1
1	66	3	1	0	0	0	0	0	0	0	0	0	1	1	1	0	0	0	0	0	0	0	27.68	130	70	72										1	1	0	1	0	1	1	1	1	0	0	0	1	0
0	67	3	1	0	0	0	0	0	0	0	0	0	1	0	0	0	0	0	0	1	0	1	25.08	133	88	78	9.23	37	259	9.9						1	1	0	1	0	1	0	0	0	1	0	0	0	1
1	59	3	0	0	0	0	0	0	0	0	0	0	1	0	0	0	0	0	0	0	0	0	23.67	140	90	61	4.29	77	271	9.5	3.79	0.88	1.51	2.11		1	1	1	0	0	1	0	1	1	0	0	0	1	0
1	65	3	0	0	0	0	0	0	0	0	0	0	1	0	0	0	0	0	0	0	0	0		143	96	67	4.9	56	278	13	5.58	1.3	1.19	4.05		1	0	1	1	0	1	1	0	0	1	0	0	1	0
1	61	3	0	0	0	0	0	0	0	0	0	0	1	1	0	0	0	0	0	0	0	0		150	98	78	5	100	268	8.1	3.5	2.76	0.83	1.9		1	1	1	1	1	1	1	3	0	0	1	0	1	1
0	74	3	0	0	0	0	0	0	0	0	0	0	1	0	0	0	0	0	0	0	0	0	26.22	160	85	60	5.95	29	412	8.9	5.14	2.51	0.7	3.77		1	1	1	1	1	1	1	1	1	0	0	0	1	0
0	46	3	0	0	0	0	0	0	0	0	0	0	0	0	0	0	0	0	0	0	0	0	28.13	120	80	69	4.35	61	268	6	2.77	1.9	0.9	1.35		1	1	1	0	0	1	1	1	1	0	0	0	1	0
1	58	3	0	0	0	0	0	0	0	0	0	0	0	0	0	0	0	0	0	0	0	0	24.22	138	96	80									38	1	1	1	0	0	1	1	0	0	1	0	0	0	1
0	40	3	0	0	0	0	0	0	0	0	0	0	0	0	0	0	0	0	0	0	0	0	25.1	120	80	60	4.36	73	254	13.7	5.98	1.4	1.25	4.38	65	1	1	1	1	0	1	1	0	0	1	0	0	1	0
1	66	3	0	0	0	0	0	0	0	0	0	0	0	0	1	0	0	0	0	0	0	0	19.23	115	73	68	4.24	39	280	18.7	4.15	1.03	1.25	2.74	63	1	1	1	1	0	1	1	1	1	0	0	0	1	0
1	47	3	0	0	0	1	0	0	0	0	0	0	1	0	0	0	0	0	0	0	0	0	26.09	140	95	80	5.63	84	491	8.9	3.55	1.32	0.91	2.2	65	1	1	1	1	0	1	1	1	1	0	0	0	1	0
1	49	3	0	0	0	1	0	0	0	0	0	0	0	0	1	0	0	0	0	0	0	0	24.56	105	85	73	4.64	43	358	10.1	5.51	1.68	1.04	3.95		1	1	1	1	0	1	1	0	0	1	0	0	1	0
0	67	3	0	0	0	0	0	0	0	0	0	0	1	0	0	0	0	0	0	0	0	0	26.17	148	84	80	4.55	61	331	15.7	3.14	1.38	0.85	1.87	66	1	1	1	1	1	1	1	3	0	0	1	0	1	1
1	73	3	0	0	0	0	0	0	0	0	0	0	1	0	1	0	0	0	0	0	0	0	24.84	136	87	76	5.15	40	274	3.4	4.52	2.86	0.89	2.74		1	1	1	0	1	1	1	3	0	0	1	0	1	1
1	50	3	0	0	0	0	0	0	0	0	0	0	1	0	1	0	0	0	0	0	0	0	26.26	132	90	98	4.43	81	550	8.4	4.55	1.48	1.15	2.82		1	1	1	0	1	1	1	1	1	0	0	0	1	0
1	63	3	1	0	0	0	0	0	0	0	0	0	0	0	1	0	0	0	0	1	0	1	24.8	136	96	64	4.86	66	323	14.3	4.94	2.12	0.95	3.46	62	1	1	1	1	0	1	1	3	0	0	1	0	1	1
1	63	3	0	0	0	0	0	0	0	0	0	0	0	0	1	1	0	0	1	1	0	1	24.98	137	87	86	4.24	79	296	17.6	4.41	1.1	0.94	3.31		1	1	0	1	0	1	1	0	0	1	0	0	1	0
1	71	3	1	0	0	1	0	0	0	0	0	0	0	1	1	1	1	1	0	1	0	0		148	96	78	8.51	112	372	19.2	4.5	1.94	1.07	2.79	61	1	1	1	1	1	1	1	3	0	0	1	0	1	1
0	52	3	0	0	0	0	0	0	0	0	0	0	0	0	0	0	0	0	0	0	0	0	30.49	168	108	84	5.27	46	273	6.4	4.56	1.17	1.33	2.92	62	1	1	1	1	1	1	1	1	1	0	0	0	0	0
1	51	3	0	0	0	0	0	0	0	0	0	0	1	0	1	0	0	0	0	0	0	0	23.31	132	85	68	5.67	81	366	10.8	4.09	1.83	0.86	2.73		1	1	1	1	1	1	1	1	1	0	0	0	0	1
1	45	3	0	0	0	0	0	0	0	0	0	0	0	0	1	0	0	0	0	0	0	0		125	76	52	4.68	79	331	7.66	4.2	2.11	0.89	2.68	64	1	1	1	0	0	1	0	3	0	0	1	0	1	1
1	71	3	1	0	0	0	0	0	0	0	0	0	0	0	0	1	1	1	0	0	0	0		120	80	80		82	374	17.3					52	1	1	0	0	0	1	1	0	0	1	0	1	1	1
1	45	3	0	0	0	0	0	0	0	0	0	0	0	0	1	0	0	0	0	0	0	0	23.31	130	65	72	4.71	68	502	17.7	4.81	2.73	1.02	3.15		0	1	1	1	0	1	1	1	1	0	0	0	1	0
0	52	3	0	0	0	0	0	0	0	0	0	0	1	0	0	0	0	0	0	0	0	0	25.24	126	88	68	4，35	84	360	11.3	4.1	1	1.41	2.48		1	1	0	0	0	1	1	3	0	0	1	0	1	1
1	76	3	0	0	0	0	0	0	0	0	0	0	1	0	1	0	0	0	0	0	0	0	24.39	147	87	70	5.91	61	178	8.8	4.38	0.98	0.67	3.06		1	1	0	1	0	1	1	1	1	0	0	0	1	0
0	72	3	0	0	0	0	0	0	0	0	0	0	0	0	0	0	0	0	0	0	0	0		113	68	82	6	68	411	7.8	4.6	2.2	0.87	2.84		1	1	1	0	0	1	1	3	0	0	1	0	0	0
1	61	3	0	0	0	0	0	0	0	0	0	0	0	0	1	0	0	0	0	0	0	0	26.13	111	68	48	5.28	59	320	18.8	2.07	1.11	0.61	1.14		1	1	0	0	0	1	1	0	0	1	0	0	1	1
1	53	3	0	0	0	0	0	0	0	0	0	0	1	0	0	1	0	0	0	0	1	0	26.99	142	86	84	5.87	71	307	4.8	3.83	0.97	1.13	2.32	61	1	1	1	1	0	1	1	0	0	1	0	0	1	1
1	70	3	1	0	0	1	0	0	0	0	0	0	0	0	0	0	0	0	0	0	0	0	28.89	160	90	61	6.6	70	622	17	3.59	3.64	0.77	1.75		1	1	1	1	1	1	1	3	0	0	1	0	1	1
1	80	3	0	0	0	1	0	0	0	0	0	0	1	0	1	1	1	0	0	0	0	0	24.16	132	77	70	4.77	129	480	13.7	3.43	1.06	1.02	2.07		1	1	1	1	1	1	1	3	0	0	1	0	1	1
1	58	3	0	0	0	0	0	0	0	0	0	0	0	1	0	0	0	0	0	0	0	0	25.95	120	79	84	4.78	59	420	13.8	5.36	3.53	1.02	3.48	70	1	1	1	0	0	1	1	3	0	0	1	0	1	1
1	39	3	0	0	0	0	0	0	0	0	0	0	1	0	1	0	0	0	0	0	0	0	34.48	110	64	75	4.78	69	389	27.3	4.35	1.99	0.89	2.97	68	1	1	0	1	0	1	1	0	0	1	0	0	0	1
1	60	3	0	0	0	0	0	0	0	0	0	0	0	0	1	0	0	0	0	0	0	0	21.85				4.28	70	275	7.4	3.23	0.8	0.83	2.4		1	1	0	0	0	1	1	1	1	0	0	0	1	0
0	82	3	0	0	0	0	0	0	0	0	0	0	0	0	0	0	0	0	0	0	0	0	25.64				5.01	72	406	10.1	3.41	0.73	1.25	1.85		1	1	0	1	1	1	1	0	0	1	0	0	1	1
1	48	3	0	0	0	1	0	0	0	0	0	0	0	1	0	1	0	0	1	1	0	1	24.8	140	96	77										1	1	0	0	0	1	1	1	1	0	0	0	1	0
1	79	3	0	0	0	0	0	0	0	0	0	0	1	0	0	0	0	0	0	0	0	0		137	80	80										1	1	0	1	1	1	1	0	0	1	0	0	0	1
1	68	3	0	0	0	0	0	0	0	0	0	0	0	0	1	0	0	0	0	0	0	0	26.73	125	82	65	4.52	90	538	15.7	3.04	1.27	1.03	1.64	67	1	1	1	1	0	1	1	1	1	0	0	0	1	0
1	57	3	0	0	0	1	0	0	0	0	0	1	0	0	0	0	0	0	0	0	0	0	29.41	120	68	80	4.54	79	212	12.2	3.5	1.32	0.76	2.79	64	1	1	1	1	0	0	0	3	0	0	1	0	1	1
1	63	3	0	0	0	0	0	0	0	0	0	0	0	1	1	0	0	0	0	0	0	0	26.78	135	85	84	8.07	53	311	8.5	5.87	2.74	0.91	4.12		1	1	1	0	0	1	1	0	0	1	0	1	1	1
0	75	3	0	0	0	0	0	0	0	0	0	0	1	1	0	0	0	0	0	0	0	0		119	62	70	7.08	63	331	8.7	5.24	3.01	1	3.36	62	1	1	0	1	0	1	1	1	1	0	0	0	0	0
1	65	3	0	0	0	0	0	0	0	0	0	0	0	0	1	0	0	0	0	0	0	0		115	74	58	5.88	74	363	3.6	3.5	1.8	0.73	2.3	63	1	1	1	1	0	1	1	0	0	1	0	0	1	0
1	60	3	0	0	0	0	0	0	0	0	0	0	0	1	1	0	0	0	0	0	0	0	22.23	110	64	72	5.25	80	338	12.9	4.27	2.94	1.56	1.43		1	1	0	0	0	1	1	0	0	1	0	0	1	0
1	75	3	0	0	0	0	0	0	0	0	0	0	1	0	0	0	0	0	0	0	0	0	19.05	151	97	85	5.02	69	425	13.4	3.07	0.6	0.95	1.84		1	1	0	0	1	1	1	1	1	0	0	0	1	0
1	58	3	0	0	0	0	0	0	0	0	0	0	0	0	0	1	0	0	1	1	0	0		111	79	76	9.51	65	221	7	3.79	1.25	1.1	2.33		1	1	0	0	0	1	1	1	1	0	0	0	0	0
0	71	3	0	0	0	0	0	0	0	0	0	0	0	0	0	0	0	0	0	0	0	1	20.9	153	92	104	4.99	66	281	7.3	7.3	3.45	1.07	5.35	67	1	1	1	1	0	1	1	0	0	1	0	0	1	0
0	49	3	0	0	0	0	0	0	0	0	0	0	0	0	0	0	0	0	0	0	0	0	23.44	127	84	72	5.83	49	183	7.8	4.3	1.24	1.1	2.87	55	1	1	0	1	0	1	1	3	0	0	1	0	1	1
1	39	3	0	0	0	0	0	0	0	0	0	0	1	0	1	0	0	0	0	0	0	0	28.08	136	88	72		67	341	9.4						1	1	1	1	1	0	1	0	0	1	0	0	1	0
1	61	3	0	0	0	0	0	0	0	0	0	0	1	0	0	0	0	0	0	0	0	0		130	85	80	4.79	61	285	11.6	4.06	1.28	1.26	2.42	62	1	1	1	1	1	1	1	0	0	1	0	0	1	1
0	68	3	0	0	0	0	0	0	1	0	0	0	1	0	0	0	0	0	0	0	0	1	23.88	128	81	80	5.02	80	290	10.7	3.95	3.36	0.98	2.08	55	1	1	1	1	0	1	1	1	1	0	0	0	1	0
1	79	3	0	0	0	0	0	0	0	0	1	0	0	1	0	0	0	0	0	0	0	0	20.81	137	78	58	4.32	80	297	10.2	3.5	1.15	0.82	2.26		1	1	0	0	0	1	1	3	0	0	1	0	1	1
0	69	3	0	0	0	0	0	0	0	0	0	0	1	0	0	0	0	0	0	0	0	0	26.29	160	90	80										1	1	0	0	1	0	1	0	0	1	0	0	1	0
1	52	3	0	0	0	0	0	0	0	0	0	0	1	0	0	0	0	0	0	0	0	0	21.89	106	69	72	5.74	69	336	14.6	4.48	1.24	1.2	2.96	63	1	1	0	0	0	0	1	1	1	0	0	0	0	1
1	60	3	0	0	0	0	0	0	0	0	0	0	0	1	1	0	0	0	0	0	0	0	30.02	120	65	70	5.55	89	456	16.5	5.73	2.2	1.08	4.06	62	1	1	0	0	0	1	1	3	0	0	1	0	1	1
1	53	3	0	0	0	0	0	0	0	0	0	0	1	0	0	0	0	0	0	0	0	0	25.71	150	84	68	4.82	69	291	6.4	4	0.65	0.92	2.87	72	1	1	0	0	0	1	1	3	0	0	1	0	1	1
1	44	3	0	0	0	0	0	0	0	0	0	0	1	0	1	0	0	0	0	0	0	0	31.7	142	90	63	4.99	85	390	14	3.72	2.4	0.81	2.35		1	1	1	1	1	1	1	1	1	0	0	0	1	0
1	59	3	0	0	0	0	0	0	0	0	0	0	1	0	0	0	0	0	0	0	0	0	23.84	130	70	68	7.06	71	289	6.8	5.94	1.36	1.09	4.64	61	1	1	1	0	1	1	1	1	1	0	0	0	1	0
1	69	3	0	0	0	0	0	0	0	0	0	0	1	1	0	1	1	1	0	0	0	0		167	110	88	5.75	57	256	13.2	4.74	1.86	0.96	3.25	68	1	1	0	1	1	1	1	3	0	0	1	0	1	1
1	53	3	0	0	0	0	0	0	0	0	0	0	1	1	0	0	0	0	0	0	0	0	28.7	110	49	78	6.6	79	315	9.3	3.77	2.11	0.61	2.62	68	1	1	0	0	0	1	1	1	1	0	0	0	1	0
0	76	3	0	0	0	0	0	0	0	0	0	0	1	1	0	1	1	0	0	0	0	0	24.78	127	73	64	5.63	63	277	6.9	5.93	1.86	1.1	4.35		1	1	1	1	0	1	1	3	0	0	1	1	1	1
1	54	3	0	0	0	0	0	0	0	0	0	0	0	0	0	0	0	0	0	0	0	0	29.35	124	80	72	4.94	80	341	11.6	6.26	3.71	0.92	4.28	64	1	1	1	0	1	1	1	1	1	0	0	0	0	1
0	56	3	0	0	0	0	0	0	0	0	0	0	1	0	0	0	0	0	0	0	0	0	23.88	124	94	66	4.55	66	259	16.5	3.64	1.22	0.68	1.34	67	1	1	1	1	0	1	1	0	0	1	0	0	0	1
1	66	3	0	0	0	0	0	0	0	0	0	1	0	1	0	0	0	0	0	0	0	0	29.04	130	80	72		110	313	8.5						1	1	1	1	0	1	1	3	0	0	1	0	0	0
1	57	3	0	0	0	0	0	0	0	0	0	0	1	0	0	0	0	0	0	0	0	0	28.72	165	102	72	5.23	82	310	37	2.95	1.65	0.95	1.55	64	1	1	1	1	1	1	1	1	1	0	0	0	0	0
0	58	3	0	0	0	0	0	0	0	0	0	0	1	1	0	0	0	0	0	0	0	1	26.89	124	72	72	7.44	1.39	0.29	5.8	2.78	0.47	1.19	1.47		1	1	0	0	0	1	1	1	1	0	0	0	0	1
1	46	3	0	0	0	0	0	0	0	0	0	0	0	0	0	0	0	0	0	0	0	0	25.39	143	61	86	6.3	67	354	10	4.03	2.89	1.14	2.42		1	1	0	0	0	1	1	0	0	1	0	0	0	1
1	55	3	0	0	0	0	0	0	0	0	0	0	0	0	0	0	0	0	0	0	0	0	23.67	140	90	76	4.38	91	300	14.3	4.9	1.96	0.92	3.53	67	1	1	1	0	1	1	1	1	1	0	0	0	1	0
1	62	3	0	0	0	1	0	0	0	0	0	0	0	0	0	0	0	0	0	1	0	1	24.86	114	75	86	4.91	92	309	10.4	4.5	1.33	1	3.18	62	1	1	1	1	0	1	1	1	1	0	0	0	1	0
1	75	3	0	0	0	0	0	0	0	0	0	0	1	0	0	0	0	0	0	0	0	0	22.6	180	65	90	4.81	94	389	12	2.81	1.17	0.84	1.68	63	1	1	1	1	1	1	1	3	0	0	1	0	1	1
1	55	3	0	0	0	0	0	0	0	0	0	0	1	0	1	0	0	0	0	0	0	0	24.39	150	100	82	4.7	74	357	8.5	5.83	2.31	1.3	3.94	58	1	1	1	1	1	1	1	0	0	1	0	0	0	1
0	63	3	0	0	0	0	0	0	0	0	0	0	1	0	0	0	0	0	0	0	0	0	24.69	150	90	100									59	1	1	1	1	0	1	1	1	1	0	0	0	0	0
1	56	3	0	0	0	0	0	0	0	0	0	0	1	0	0	0	0	0	0	0	0	0	23.39	125	78	58	5.29	81	358	15.6	3.33	2.03	1	1.94	66	1	1	1	0	0	1	1	0	0	1	0	0	1	1
1	60	3	0	0	0	0	0	0	1	0	0	0	0	0	1	0	0	0	0	0	0	0	22.76	111	74	64									60	1	1	0	0	0	1	1	1	1	0	0	0	1	0
0	64	3	0	0	0	0	0	0	0	0	0	0	1	0	0	0	0	0	0	0	0	1	23.05	145	80	76									56	1	1	1	1	0	1	1	3	0	0	1	0	1	1
1	38	3	0	0	0	0	0	0	0	0	0	0	1	0	0	0	0	0	0	0	0	1	22.32	150	100	72	6.52	83	365	13	3.82	1.42	1.29	2.16	67	1	1	1	1	1	1	1	3	0	0	1	0	1	0
1	43	3	0	0	0	0	0	0	0	0	0	0	0	0	0	0	0	0	0	0	0	0	24.22	134	86	72	4.61	86	268	12.1	2.53	1.31	0.91	1.35		1	1	1	0	1	1	1	0	0	1	0	0	1	1
0	53	3	0	0	0	0	0	0	0	0	1	1	1	0	0	0	0	0	0	0	0	0		138	91	71	6.8	46	222	13.4	3.34	1.02	1.15	1.9		1	1	0	0	0	0	1	1	1	0	0	0	1	0
1	74	3	0	0	0	0	0	0	0	0	0	0	1	0	1	0	0	0	0	0	0	0		146	79	78	4.69	91	477	7.5	4.09	1.84	0.85	2.8	64	1	1	1	0	1	0	1	0	0	1	0	0	1	0
1	60	3	0	0	0	0	0	0	0	0	0	0	0	0	0	0	0	0	0	0	0	0	24.51	150	90	70	4.74	73	78	7.4	3.42	1.17	1.43	2.32	68	1	1	1	0	0	1	1	1	1	0	0	0	0	0
1	82	3	0	0	0	0	0	0	1	0	0	0	1	0	0	0	0	0	0	0	0	0	21.51	129	65	72	5.19	116	356	6.9	3.59	0.57	1.57	2.05	63	1	1	0	1	1	1	1	0	0	1	0	0	0	1
1	53	3	0	0	0	0	0	0	0	0	0	0	0	0	1	1	0	0	1	1	0	1	28.25	119	89	80									60	1	1	0	1	1	1	1	1	1	0	0	0	0	0
0	58	3	1	0	0	0	0	0	0	0	0	0	1	0	0	0	0	0	0	0	0	0		170	110	75	5.97	63	332	7.3	4.34	1.91	1.28	2.55	60	1	1	1	1	0	1	1	3	0	0	1	0	1	1
1	47	3	0	0	0	0	0	0	0	0	0	0	0	0	0	0	0	0	0	1	0	1	17.9	140	75	72	5.34	67	337	13.5	2.8	0.83	1	1.8	60	1	1	0	0	0	1	1	1	1	0	0	0	1	0
1	64	3	0	0	0	0	0	0	0	0	0	0	1	0	0	0	0	0	0	0	0	0	25.51	150	100	89	5.42	76	347	10.9	3.07	1.54	0.74	2.18	57	1	1	0	0	0	1	1	0	0	1	0	0	1	0
1	54	3	0	0	0	0	0	0	0	0	0	0	0	0	1	1	1	0	1	1	0	0	24.91	139	92	64	4.61	68	290	12.2	3.08	1.54	1.45	1.82	73	1	1	1	1	0	1	1	1	1	0	0	0	1	0
0	60	3	0	0	0	0	0	0	0	0	0	0	1	0	0	0	0	0	0	0	0	0	21.51	152	108	110	4.29	54	204	9.4	3.87	0.85	0.51	1.05	56	1	1	1	0	0	1	1	0	0	1	0	0	0	1
1	64	3	0	0	0	0	0	0	0	0	0	0	0	0	0	0	0	0	0	0	0	0		108	70	65	4.89	80	355	16	3.4	0.98	0.89	2.59	57	1	1	1	1	0	1	1	0	0	1	0	0	1	0
0	35	3	0	0	0	0	0	0	0	0	0	0	1	0	0	0	0	0	0	0	0	0	22.03	116	67	92	4.43	42	161	26	3.43	0.86	0.94	0.93		1	1	1	1	0	1	1	1	1	0	0	0	1	0
0	56	3	0	0	0	0	0	0	0	0	0	0	0	0	0	0	0	0	0	0	0	0	23.83	126	88	88	4.77	61	336	18.9	5.08	2.16	1.05	3.3		1	1	1	0	0	1	1	1	1	0	0	0	1	0
1	72	3	0	0	0	0	0	0	0	0	0	0	0	0	0	1	1	0	0	0	0	0	23.14	100	65	71	7.76	104	448	8.5	5.28	0.8	1.22	4.43		1	1	1	1	0	1	1	0	0	1	0	0	1	0
0	72	3	0	0	0	0	0	0	0	0	0	0	0	0	0	0	0	0	0	0	0	0	25.89	138	78	70	5.42	60	295	16.4	4.2	2.49	1.17	2.67		1	1	0	0	0	1	1	3	0	0	1	0	1	1
1	66	3	0	0	0	0	0	0	1	0	0	0	1	0	0	0	0	0	0	0	0	0	26.78	140	76	84		62	328	17.3	3.97	1.85	1	2.67		1	1	1	1	1	1	1	0	0	1	0	0	1	1
1	56	3	0	0	0	0	0	0	0	0	0	0	1	0	1	0	0	0	0	0	0	0		140	80	64	5.33	69	334	15.9	4.51	1.32	1.11	3.58	73	1	1	0	1	1	1	1	1	1	0	0	0	1	0
0	44	3	1	0	0	0	0	0	0	0	0	0	0	0	0	1	1	0	0	0	0	0	24.22	112	70	86	5.46	51	205	21.2	3.75	1.82	1.71	2.27	31	1	1	0	1	0	1	1	0	0	1	0	0	1	1
1	57	3	0	0	0	0	0	0	0	0	0	0	1	0	1	0	0	0	0	0	0	0	25.61	132	85	70	4.01	83	350	12.6	4.23	1.16	0.78	3.42	69	1	1	1	1	0	1	0	0	0	1	0	0	1	0
0	61	3	1	0	0	0	0	0	0	0	0	0	0	0	0	0	0	0	0	0	0	0	23.19	140	87	62	5.21	56	172	12.8	3.8	2.04	0.87	2.73	61	1	1	1	0	0	1	1	3	0	0	1	0	1	1
1	57	3	0	0	0	1	0	0	0	0	0	0	0	0	0	0	0	0	0	0	0	0		130	85	82	5.86	79	460	6	4.38	1.98	0.92	2.99		1	1	1	0	0	1	1	0	0	1	0	0	1	0
0	59	3	0	0	0	0	0	0	0	0	0	0	0	0	0	0	0	0	0	0	0	1	22.66	110	65	65	4.27	46	249	8.3	3.59	0.48	1.72	1.89		1	1	0	0	0	1	1	1	1	0	0	0	1	0
0	69	3	0	0	0	0	0	0	0	0	0	0	1	1	0	0	0	0	0	0	0	0	20.7	154	92	90	7.42	65	215	10	5.45	1	1.23	4.18	66	1	1	1	1	1	1	1	1	1	0	0	0	1	0
0	45	3	1	0	0	0	0	0	0	0	0	0	0	0	0	0	0	0	0	0	0	0	26.96	140	90	84	5.56	49	210	7.5	4.06	2.38	0.86	2.61		1	1	0	0	0	1	1	1	1	0	0	0	1	0
0	52	3	0	0	0	0	0	0	0	0	0	0	1	1	0	0	0	0	0	0	0	1	29.73	129	81	70	12.16	50	282	9.9	2.92	0.83	1.3	1.56		1	1	1	0	1	1	1	3	0	0	1	0	1	1
0	59	3	1	0	0	0	0	0	1	0	0	0	1	0	0	0	0	0	0	0	0	0	27.12	130	83	84	5.24	76	289	9.6	4.7	1.29	1.26	3.34	67	1	1	1	0	0	1	1	1	1	0	0	0	1	0
1	62	3	1	0	0	1	0	0	0	0	0	0	1	0	1	1	1	0	0	0	0	0		111	73	86	8.41	99	262	14.7	3.47	1.4	1.1	2.24	53	1	1	1	1	0	1	1	3	0	0	1	0	1	1
0	65	3	0	0	0	0	0	0	0	0	0	0	1	1	0	0	0	0	0	0	0	0	20.17	120	81	52	2.84	68	214	22.2	4.91	1.56	1.14	3.48		1	1	0	1	1	1	1	0	0	1	0	0	0	1
0	68	3	1	0	0	0	0	0	0	0	0	0	1	0	0	0	0	0	0	0	0	0		133	75	78	4.76	86	266	21.2	5.99	1.45	1.59	4.48	73	1	1	0	1	0	1	1	3	0	0	1	0	1	1
1	79	3	1	0	0	0	0	0	0	0	0	0	1	0	0	0	0	0	0	0	0	1	24.69	127	86	85	5.12	97	301	13.6	3.36	1.89	0.9	2.04	60	1	1	1	0	1	1	0	0	0	1	0	0	1	1
1	66	3	0	0	0	0	0	0	0	0	0	0	0	0	0	0	0	0	0	0	0	0	28.73	120	85	86		70	293	6.3	3.22	2.35	0.61	2.06	60	1	1	0	0	0	1	1	0	0	1	0	0	0	1
0	79	3	0	0	0	0	0	0	0	0	0	0	1	0	0	0	0	0	0	0	0	0	25.64	130	70	78	5.22	54	325	11.2	3.49	2.69	0.99	2		1	1	1	0	1	1	1	3	0	0	1	0	1	1
1	75	3	0	0	0	0	0	0	0	0	0	0	0	0	1	0	0	0	0	0	0	0	25.83	115	80	66	5.58	91	338	20.8	4.23	1.72	1.21	2.88	58	1	1	0	0	0	1	1	0	0	1	0	0	1	1
1	83	3	0	0	0	0	0	0	0	0	0	0	0	0	0	1	1	0	1	0	0	0		153	86	73	4.7	90	345	11.9	3.49	0.74	1	2.48	65	1	1	1	0	0	1	1	3	0	0	1	0	1	1
1	50	3	0	0	0	0	0	0	0	0	0	0	0	0	1	0	0	0	0	0	0	0	28.6	113	70	80	6.26	67	390	4.5	3.97	4.26	0.41	1.52		1	1	1	1	1	1	1	1	1	0	0	0	0	0
0	58	3	0	0	0	0	0	0	0	0	0	0	0	0	0	0	0	0	0	0	0	0		126	76	91	3.34	65	310	6.9	4.45	1.88	1.11	2.8	67	1	1	1	0	0	1	1	1	1	0	0	0	1	0
0	68	3	0	0	0	0	0	0	0	0	0	0	0	0	0	0	0	0	0	0	0	0		109	76	84	5.89	68	261	6.2	5.02	2.59	0.93	3.58	66	1	1	1	1	1	0	1	0	0	1	0	0	1	0
1	65	3	0	0	0	0	0	0	0	0	0	0	1	0	0	0	0	0	0	0	0	0	22.27	152	98	96	4.93	61	228	13.8	3.17	0.58	1.08	2.1	66	1	1	1	1	1	1	1	3	0	0	1	0	1	1
1	72	3	0	0	0	0	0	0	0	0	0	0	0	0	1	0	0	0	0	0	0	0	25.91	112	70	71	7.81	91	117	15.1	3.79	1.24	1.26	2.58		1	1	1	1	0	1	1	1	1	0	0	0	1	0
1	68	3	0	0	0	1	0	0	0	0	0	0	1	0	0	0	0	0	0	0	0	0		160	100	102	7.92	153	652	38.7	5.59	3.45	0.7	3.49		1	1	1	1	0	1	1	3	0	0	1	0	1	1
1	64	3	0	0	0	0	0	0	0	0	0	0	1	1	0	0	0	0	0	0	0	0	25.83	113	70	101	14.29	69	242	17.4	4.37	2.1	1.03	3.13	53	1	1	1	1	0	1	1	0	0	1	0	0	1	0
0	67	3	0	0	0	0	0	0	0	0	0	0	1	0	0	0	0	0	0	0	0	0	22.04	108	67	72	4.6	63	228	5.8	5.18	0.75	0.85	3.65	65	1	1	0	0	0	1	1	0	0	1	0	0	1	1
0	77	3	0	0	0	0	0	0	0	0	0	0	1	0	0	0	0	0	0	0	0	0	24.14	130	76	76	11.93	36	173	13.9	5.75	1.78	1.06	4.67	67	1	1	1	0	1	1	1	0	0	1	0	0	1	1
1	60	3	0	0	0	0	0	0	0	0	0	0	0	0	1	0	0	0	0	0	0	0	28.08	135	70	70	4.7	69	301	11.2	3.65	0.8	0.69	2.97	70	1	0	1	0	0	1	1	3	0	0	1	0	1	1
1	51	3	0	0	0	1	0	0	0	0	1	0	1	0	1	0	0	0	0	0	0	0	28.73	114	63	68	5.04	83	288	6	2.48	1.53	0.5	1.05		1	1	1	1	0	1	1	1	1	0	0	0	1	0
1	59	3	0	0	0	0	0	0	0	0	0	0	1	0	1	1	0	0	1	1	0	0	26.17	153	87	80	3.61	79	363	7.7	4.81	2.74	0.69	3.61		1	1	0	1	1	1	1	1	1	0	0	0	0	1
1	58	3	0	0	0	0	0	0	0	0	0	0	1	0	0	0	0	0	0	0	0	0		132	91	70	4.03	74	175	9						1	1	0	0	0	1	1	0	0	1	0	0	1	0
1	53	3	0	0	0	0	0	0	0	0	0	0	0	0	0	0	0	0	0	0	0	0	26.73	119	88	76	4.7	81	357	15.3	3.57	0.98	0.7	2.86		1	1	0	0	1	1	1	0	0	1	0	0	1	0
1	64	3	1	0	0	0	0	0	0	0	0	0	1	1	1	1	1	0	0	0	0	0	28.07	130	66	68	8.15	70	274	7.7	2.86	1.78	0.62	1.78	59	1	1	0	0	0	1	1	3	0	0	1	0	1	1
0	68	3	0	0	0	1	0	0	0	0	1	0	1	0	0	1	1	0	0	0	0	0	25.34	120	80	83	7.79	80	282	20.6	3.42	0.79	0.88	2.58	40	1	1	1	0	0	1	1	1	1	0	0	0	1	0
1	56	3	0	0	0	0	0	0	0	0	0	0	1	0	1	0	0	0	0	0	0	0	22.6	154	96	90	4.62	74	381	11.5	5.5	1.34	0.87	4.48	75	1	1	1	1	0	1	1	0	1	0	0	0	0	0
1	53	3	0	0	0	0	0	0	0	0	0	0	1	0	1	0	0	0	0	0	0	1	21.97	160	90	64	5.16	74	232	6.4	4.28	1.18	0.77	3.66	66	1	1	1	1	0	1	1	0	0	1	0	0	1	0
1	44	3	0	0	0	0	0	0	0	0	0	0	0	0	1	0	0	0	0	0	0	0	29.65	120	80	78	6.79	74	403	9.8	4.21	2.22	1.06	2.59	64	1	1	1	0	0	1	1	0	0	1	0	0	1	0
0	55	3	1	0	0	0	0	0	0	0	0	0	1	1	0	0	0	0	0	0	0	0	29.34	149	90	77	7.3	45	183	9.6	4.85	1.52	0.87	3.97	64.8	1	1	1	1	1	1	1	1	1	0	0	0	1	0
1	62	3	0	0	0	0	0	0	0	0	0	0	1	0	1	1	0	0	1	0	0	0	25.25	140	87	55		76	405	7					63	1	1	1	0	1	0	1	0	0	1	0	0	0	1
0	62	3	0	0	0	0	0	0	0	0	0	0	1	1	0	0	0	0	0	0	0	0	23.34	160	90	78	8.74	48	179	4.7	4.64	1.06	1.31	3.21		1	1	1	1	1	1	1	1	1	0	0	0	0	1
1	44	3	0	0	0	0	0	0	0	0	0	0	0	0	1	0	0	0	0	0	0	0	27.55	110	70	72	5.75	75	303	8.6	4.82	2.19	0.74	3.19	60	1	1	1	1	0	1	1	0	0	1	0	0	1	1
1	68	3	0	0	0	0	0	0	0	0	0	0	0	0	0	0	0	0	0	0	0	0		120	60	60	4.93	90	409	10.9	3.81	1.4	0.74	2.8	61	1	1	1	0	0	1	1	0	0	1	0	0	0	1
1	64	3	1	0	0	0	0	0	0	0	0	0	0	0	1	0	0	0	0	0	0	0		129	85	64	4.73	58	313	8.3	4.06	6.89	0.75	1.15		1	1	1	0	0	1	1	0	0	1	0	0	1	0
1	55	3	0	0	0	1	0	0	0	0	0	0	0	0	0	0	0	0	0	0	0	0	22.84	130	90	75	4.66	77	291	12.9	3.15	1.32	0.77	2.12	66	1	1	1	0	0	1	1	1	1	0	0	0	1	0
0	68	3	0	0	0	0	0	0	0	0	0	0	1	0	0	0	0	0	0	0	0	0	26.35	150	88	102	5.36	51	303	6.4	4.08	2.46	0.8	2.79	66	1	1	1	0	1	0	1	1	1	0	0	0	1	0
1	75	3	0	0	0	0	0	0	1	0	0	0	1	0	0	1	1	1	0	0	0	0		180	90	72	6.72	77	313	5.9	3.98	1.81	0.87	3.25	68	1	1	0	1	0	1	1	0	0	1	0	0	1	0
0	45	3	0	0	0	0	0	0	0	0	0	0	1	0	0	0	0	0	0	0	0	0	25.65	122	79	76	4.91	56	243	14.4	3.7	0.78			66	1	1	1	1	0	1	1	1	1	0	0	0	1	0
0	73	3	0	0	0	0	0	0	0	0	0	0	0	0	0	1	1	0	0	0	0	0	18.2	127	85	65	5.2	49	303	13	3.98	1.24	1.51	2.06	70	1	1	1	0	0	1	1	1	1	0	0	0	1	0
0	52	3	0	0	0	0	0	0	0	0	0	0	0	0	0	0	0	0	0	0	0	0		136	85	64	4.99	55	241	6.1	5.7	0.66	1.16	4.68		1	1	0	0	0	1	0	1	1	0	0	0	1	0
1	67	3	0	0	0	0	0	0	0	0	0	0	1	0	0	1	0	0	0	1	1	0		140	90	81	5.17	57	287	14.1	3.42	1.38	0.75	2.75	68	1	1	1	1	0	1	1	0	0	1	0	0	1	1
0	78	3	0	0	0	0	0	0	0	0	0	0	0	1	0	0	0	0	0	0	0	0		120	85	80	16.35	45	208	12.9	5.06	3.97	0.62	3.98	64	1	1	0	0	0	1	1	3	0	0	1	0	1	1
0	77	3	0	0	0	0	0	0	0	0	0	0	0	0	1	1	1	1	0	0	0	0		141	97	68	3.23	88	324	8.6					41	1	1	0	0	0	1	1	3	0	0	1	0	1	1
1	75	3	0	0	0	0	0	0	0	0	0	0	0	0	1	1	1	0	0	0	0	0		138	92	82	4.46	80	443	20.4	2.86	2.56	0.63	1.58	68	1	1	0	0	0	1	1	0	0	1	0	0	1	0
0	63	3	1	0	0	0	0	0	0	0	0	0	1	0	0	1	0	0	1	1	0	1	24.39	117	79	88	5.23	53	216	9.2	4.84	4.29	0.81	3.09		1	1	0	1	0	1	1	1	1	0	0	0	1	0
0	51	3	0	0	0	0	0	0	0	0	0	0	0	0	0	0	0	0	0	0	0	0	27.58	132	94	85									67	1	1	0	0	1	1	1	0	0	1	0	0	1	0
1	69	3	1	0	0	1	0	0	0	0	0	0	1	1	0	0	0	0	0	0	0	0	25.16	128	76	90	10.64	112	228	11	3.7	1.83	0.8	2.54	41	1	1	0	0	1	1	1	3	0	0	1	0	1	1
1	62	3	0	0	0	0	0	0	0	0	0	0	0	0	0	0	0	0	0	1	0	1		150	80	70	5.48	72	396	6.9	5.56	4.48	0.78	3.9	66	1	1	1	1	0	1	1	0	0	1	0	0	1	0
1	39	3	0	0	0	0	0	0	0	0	0	0	0	1	1	0	0	0	0	0	0	0	25.21	108	65	64	8	67	389	7.3						1	1	1	0	0	1	1	1	1	0	0	0	1	0
1	56	3	0	0	0	0	0	0	0	0	0	0	0	0	0	0	0	0	0	0	0	0	29.41	133	97	80	5.76	56	367	14.7	4.38	2.09	0.73	3.26	71	1	1	1	0	0	0	1	1	1	0	0	0	1	0
1	54	3	0	0	0	0	0	0	0	0	0	0	0	0	1	0	0	0	0	0	0	0	22.04	115	70	70	4.61	70	334	6.4	5.42	1.44	0.93	4.43	65	1	1	1	0	1	0	1	1	1	0	0	0	1	0
0	70	3	0	0	0	0	0	0	0	0	0	0	0	1	0	0	0	0	0	0	0	0	26.22	126	78	80	6.73	68	320	8.1	3.85	2.91	0.59	2.63		1	1	0	0	0	1	0	3	0	0	1	0	1	1
0	78	3	0	0	0	0	0	0	0	0	0	0	1	0	0	0	0	0	0	0	0	0	29.69	146	92	90	4.78	97	314	6.9	4.77	1.07	1.42	2.83	55	1	1	1	0	0	1	1	3	0	0	1	0	1	1
1	73	3	0	0	0	0	0	0	0	0	0	0	1	0	1	1	1	0	0	0	0	0		140	90	52	5.08	84	288	12.4	4.77	1.19	1.04	3.57	73	1	1	1	0	0	0	1	1	1	0	0	0	1	0
1	68	3	0	0	0	0	1	0	0	0	0	0	0	0	1	1	1	0	0	0	0	0	23.6	120	65	78	5.56	78	330	10.5	5.88	1.27	1.04	4.87	69	1	1	0	0	1	1	1	0	0	1	0	0	1	0
0	68	3	0	0	0	0	0	0	0	0	1	0	0	1	0	0	0	0	0	0	0	0	25.59	125	85	80	7.36	61	319	7	2.97	1.41	0.82	1.87		1	1	1	0	0	1	1	1	1	0	0	0	0	0
1	70	3	0	0	0	0	0	0	0	0	0	0	0	0	1	0	0	0	0	0	0	0	26.53	118	68	67	4.86	93	323	19.4	4.05	1.21	0.83	3.21	62	1	1	1	1	1	1	1	3	0	0	1	0	1	1
1	55	3	0	0	0	0	0	0	0	0	0	0	1	0	1	0	0	0	0	0	0	0	25.71	150	90	65	4.85	84	303	8.4	2.55	0.94	0.73	1.85	83	1	1	1	1	1	1	1	1	1	0	0	0	1	0
0	69	3	0	0	0	0	0	0	0	0	0	0	1	0	0	0	0	0	0	0	0	0	26.3	140	80	84	4.94	58	277	8.8	5.71	1.27	0.99	4.28	63	1	1	1	1	0	1	1	3	0	0	1	0	1	1
1	51	3	0	0	0	0	0	0	0	0	0	0	0	0	0	0	0	0	0	0	0	0	22.76	109	69	70	5.78	83	263	5.5	2.39	1.17	0.67	1.44		1	1	0	0	0	1	1	1	1	0	0	0	1	0
1	55	3	0	0	0	0	0	0	0	0	0	0	1	0	1	1	1	0	0	0	0	0		140	90	70	5.66	84	446	18	4.19	1.33	0.87	3.32	68	1	1	1	1	1	1	1	1	1	0	0	0	1	0
0	61	3	0	0	0	0	0	0	0	0	0	0	0	0	0	0	0	0	0	0	0	0	22.38	127	80	78	5.46	58	254	8.2	4.39	1.65	0.73	3.55	63	1	1	1	0	0	1	1	0	0	1	0	0	1	0
0	60	3	0	0	0	0	0	0	0	0	0	0	1	0	0	0	0	0	0	0	0	0	28.04	126	74	76	6.33	78	369	9.2	4.5	1.2	1.18	3.19		1	1	0	1	0	1	1	0	0	1	0	0	1	0
1	82	3	0	0	0	0	0	0	0	0	0	0	0	0	0	0	0	0	0	0	0	0		113	72	64	5.02	78	369	13.3	3.79	1.1	0.74	2.94	64	1	1	0	0	0	1	1	1	1	0	0	0	1	1
0	67	3	0	0	0	0	0	0	0	0	0	0	0	0	0	1	0	0	1	1	0	0	25.39	129	69	88	5.47	50	298	11.7	5.87	2.16	1.15	4.51		1	1	0	1	0	1	1	1	1	0	0	0	1	0
1	59	3	0	0	0	0	0	0	0	0	0	0	1	0	0	0	0	0	0	0	0	0	24.69	124	77	60	6.26	67		15.5	3.25	0.67	0.96	1.86		1	1	0	0	0	0	1	1	1	0	0	0	1	0
1	74	3	1	0	0	0	0	0	0	0	0	0	0	0	1	1	1	0	0	0	0	0	26.47	115	80	64	5.86	115	483	15.5	4.38	1.88	0.9	3.33	31	1	1	1	1	0	1	1	3	0	0	1	0	1	1
0	43	3	1	0	0	0	0	0	0	0	0	0	0	0	0	0	0	0	0	0	0	0	29.39	140	86	80	4.9	51	218	8	4.48	1.31	0.88	3.57		1	1	1	0	0	1	1	1	1	0	0	0	1	0
0	75	3	0	0	0	1	0	0	0	0	0	0	1	1	0	0	0	0	0	0	0	0	25.78	143	67	90	6.97	38	224	12.9	3.43	1.61	0.74	2.29	64	1	1	1	0	1	1	1	0	0	1	0	0	0	1
1	56	3	0	0	0	0	0	0	0	0	0	0	1	0	0	0	0	0	0	0	0	0	26.54	140	80	55	5.14	79	352	10.1	3.88	1.48	0.81	2.71	63	1	1	1	0	0	1	1	0	0	1	0	0	1	1
0	62	3	0	0	0	0	0	0	0	0	0	0	1	0	0	0	0	0	0	0	0	0	27.89	130	70	86	5.2	62	347	9.8	4.25	0.81	0.98	3.12	62	1	1	0	1	0	1	1	3	0	0	1	0	1	1
0	45	3	0	0	0	1	0	0	0	0	0	0	0	0	0	0	0	0	0	0	0	0	24.28	140	70	72	5.94	53	156	22.3	4.78	1.3	1.11	3.62		1	1	1	1	0	1	1	1	1	0	0	0	1	0
1	62	3	0	0	0	1	0	0	0	0	1	0	0	1	1	0	0	0	0	0	0	0	19.41	80	58	120	6.45	69	337	7.3	5.51	1.42	0.78	5.06		1	1	0	0	0	1	1	3	0	0	1	0	1	1
0	81	3	0	0	0	0	0	0	0	0	0	0	1	1	0	1	1	0	0	0	0	0		76	80	60	7.11	59	264	7.4	5.17	2.36	0.69	3.97	64	1	1	0	0	1	1	1	3	0	0	1	0	1	1
0	74	3	1	1	0	0	0	0	0	0	0	0	0	0	0	0	0	0	0	0	0	0	20.58	90	80	55	5.93	87	325	17	4.33	0.71	1.25	3.06	62	1	1	1	0	0	1	1	1	1	0	0	1	1	0
0	65	3	0	0	0	0	0	0	0	0	0	0	1	0	0	0	0	0	0	0	0	0	25.48	60	78	60	7.25	64	228	53.8	4.49	0.55	1.3	3.31	73	1	1	1	1	0	1	1	0	0	1	0	0	1	0
1	67	3	0	0	0	0	0	0	0	0	0	0	1	1	1	0	0	0	0	0	0	0	21.22	90	72	75	9.56	82	313	18.3	3.79	1.79	0.73	2.83	63	1	1	0	0	0	1	1	1	1	0	0	0	1	0
1	40	3	0	0	0	0	0	0	0	0	0	0	1	0	1	0	0	0	0	0	0	0	18.73	80	70	93									77	1	0	1	1	0	1	1	0	0	1	0	0	1	1
0	62	3	0	0	0	0	0	0	0	0	0	0	1	1	0	0	0	0	0	0	0	0	24.39	71	78	68	6.87	93	379	4.3	5.76	8.26	0.85	3.38		1	1	0	0	0	1	1	3	0	0	1	0	1	1
1	68	3	0	0	0	0	0	0	0	0	0	0	0	0	0	0	0	0	0	0	0	0	21.8	88	92	60	4.82	57	3.06	16.3	4.13	1.47	1.02	2.79		1	1	1	0	1	1	1	0	0	1	0	0	0	1
1	56	3	0	0	0	0	0	0	0	0	0	0	0	0	0	0	0	0	0	0	0	0	21.61	68	60	70	4.97	72	258	5.1	4.11	1.1	0.84	3.2		1	1	1	0	0	1	1	3	0	0	1	0	1	1
0	52	3	0	0	0	0	0	0	0	0	0	0	1	0	0	0	0	0	0	0	0	0	26.11	72	70	66										1	1	1	0	1	1	1	3	0	0	1	1	1	1
1	47	3	0	0	0	0	0	0	0	0	0	0	1	0	1	0	0	0	0	0	0	0	21.37	68	76	84	15.8	83	397	11.5	3.47	2.32	0.75	2.32	60	1	1	0	1	0	1	1	0	0	1	0	0	1	0
0	47	3	0	0	0	0	0	0	0	0	0	0	1	1	0	0	0	0	0	0	0	0	30.86	100	88	65	6.97	44	220	5.2	4.01	1.41	0.98	2.69	68	1	1	1	1	0	1	1	0	0	1	0	0	1	0
0	64	3	0	0	0	0	0	0	0	0	0	0	1	1	0	0	0	0	0	0	0	1	34.29	100	80	65	9.89	49	143	5.7	3.92	1.4	1.09	2.57	58	1	1	0	0	0	1	1	0	0	1	0	0	1	0
1	69	3	0	0	0	0	0	0	0	0	0	0	1	0	0	1	0	0	1	0	0	0	22.72	92	80	81	7.18	77	325	17.3	4.14	1.11	0.92	3.22	55	1	1	1	1	0	1	1	3	0	0	1	0	1	1
1	54	3	0	0	0	0	0	0	0	0	0	0	0	0	1	0	0	0	0	0	0	0	23.03	90	70	73	6.39	63	513	18.3	4.91	3.37	0.66	3.59		1	1	1	0	0	1	1	1	1	0	0	0	1	0
1	74	3	0	0	0	0	0	0	0	0	0	0	0	0	0	1	1	0	0	0	0	1	18.82	60	78	61	6.58	102	257	9.7	3.95	1.41	0.67	3.65		1	1	0	0	0	1	1	0	0	1	0	0	1	0
0	53	3	0	0	0	0	0	0	0	0	0	0	1	0	0	0	0	0	0	0	0	0	31.04	90	84	65	7.8	52	225	14.8	4.63	1.16	0.86	3.57	68	1	1	1	1	1	0	1	1	1	0	0	0	1	0
1	68	3	0	0	0	0	0	0	0	0	0	0	1	1	0	0	0	0	0	0	0	1	21.13	80	85	75	5.99	72	437	8.9	2.84	0.94	0.74	2.1		1	1	1	0	1	0	1	3	0	0	1	0	1	1
1	52	3	0	0	0	0	0	0	0	0	0	0	1	0	1	0	0	0	0	1	0	1	23.05	96	76	84	5.07	59	249	5.6	2.52	0.79	0.86	1.42	64	1	1	1	1	1	1	1	3	0	0	1	1	1	1
1	60	3	0	0	0	0	0	0	0	0	0	0	0	0	1	0	0	0	0	0	0	0	20.75	83	88	60	4.71	66	279	12.3	4.24	1.95	0.72	3.39	68	1	1	1	0	0	1	1	1	1	0	0	1	1	0
1	70	3	0	0	0	0	0	0	0	0	0	0	1	0	0	1	1	0	0	0	0	0	23.67	88	60	65	5.23	94	327	9	3.13	0.92	0.68	2.32	62	1	1	1	1	1	1	1	3	0	0	1	0	1	1
0	58	3	0	0	0	0	0	0	0	0	0	0	0	0	0	0	0	0	0	0	0	0	20.86	83	72	80	4.39	69	393	12.7	3.32	3.32	0.85	1.66		1	1	1	0	0	1	1	1	1	0	0	0	1	0
1	73	3	0	0	0	0	0	0	0	0	0	0	0	0	1	0	0	0	0	0	0	0	25.33	88	76	65	5.12	124	300	7.5	3.89	1.54	0.9	2.8		1	0	1	1	0	1	1	0	0	1	0	0	1	1
0	55	3	0	0	0	0	0	0	0	0	0	0	1	0	0	0	0	0	0	0	0	0	26.24	81	78	64	5.59	66	271	9.5	4.72	2.16	0.89	3.61		1	1	1	1	0	1	1	0	0	1	0	0	0	0
0	65	3	0	0	0	0	0	0	0	0	0	0	0	1	0	0	0	0	0	1	0	1	24.79	80	95	75	7.6	54	180	10.9	3.64	0.99	1.66	1.32		1	1	1	0	0	1	1	3	0	0	1	0	1	1
0	66	3	1	0	0	0	0	0	0	0	0	0	0	0	0	1	1	1	1	0	0	0		76	72	75	34.7	98	490	21					47	1	1	0	0	0	1	1	3	0	0	1	0	1	1
0	64	3	0	0	0	0	0	0	0	0	0	0	0	0	0	0	0	0	0	0	0	0	22.87	76	72	66	5.21	51	246	8.5	4.09	1.07	1.25	2.64	66	1	1	0	0	0	1	1	1	1	0	0	0	1	0
1	70	3	0	0	0	0	0	0	0	0	0	0	0	0	1	0	0	0	0	0	0	0	23.36	57	84	63	4.61	64	299	7.1	6.07	1.55	0.99	5.99		1	1	0	0	0	1	1	1	1	0	0	0	0	0
0	73	3	1	0	0	0	0	0	0	0	1	0	0	0	0	0	0	0	0	0	0	0	25	68	60	58	5.16	83	215	5.4	3.21	0.96	1.01	1.92	65	1	1	0	0	0	1	1	0	0	1	0	0	1	1
1	39	3	0	0	0	0	0	0	0	0	0	0	1	0	1	0	0	0	0	0	0	0	22.82	80	76	75	5.14	89	294	10.4	6.61	3.04	1.06	5.15	65	1	1	1	1	0	1	1	0	0	1	0	0	1	1
1	46	3	0	0	0	0	0	0	0	0	0	0	0	0	0	0	0	0	0	0	0	1	19.71	78	80	78	4.66	55	281	6.2	4.62	2.17	0.75	3.78		1	1	1	1	0	1	1	1	1	0	0	0	1	0
0	34	3	0	0	0	0	0	0	0	0	0	0	1	0	0	0	0	0	0	0	0	0	26.58	83	90	66	5.64	44	162	3	3.95	0.91	1.04	2.78	68	1	1	1	1	1	1	1	3	0	0	1	0	1	1
1	72	3	1	0	0	0	0	0	0	0	0	0	0	0	0	1	1	0	0	0	0	0	25.16	78	69	72	4.98	70	273	10.6	3.26	0.94	0.81	2.34	46	1	1	1	1	0	1	1	3	0	0	1	0	1	1
1	63	3	0	0	0	0	0	0	0	0	0	0	1	1	0	0	0	0	0	0	0	1	25.25	90	58	92	4.5	96	280	7.9	2.87	1.09	0.87	1.76	63	1	1	1	0	1	1	1	0	0	1	0	0	1	1
1	58	3	0	0	0	0	0	0	0	0	0	0	1	1	0	0	0	0	0	0	0	1	27.99	88	71	65	8.85	72	256	9.8	4.47	1.47	1	3.44	48	1	1	1	1	0	1	1	0	0	1	0	0	1	0
0	70	3	0	0	0	0	0	0	0	0	0	0	1	1	0	1	1	0	0	0	0	0	25.59	75	64	59	6	65	272	7.1	6.08	3.38	0.9	4.89	62	1	1	1	1	1	1	1	3	0	0	1	0	1	1
1	50	3	0	0	0	0	0	0	0	0	0	0	0	0	1	0	0	0	0	0	0	0	19.84	76	80	74	5.1	55	364	5.7	3.36	3.45	0.6	2.13	68	1	1	1	0	0	1	1	0	0	1	0	0	0	1
1	52	3	0	0	0	1	0	0	0	0	1	0	1	0	1	0	0	0	0	0	0	0	19.9	72	96	80										1	1	0	0	0	1	1	0	0	1	0	0	0	1
0	62	3	0	0	0	0	0	0	0	0	0	0	1	0	0	0	0	0	0	0	0	0	31.25	90	80	58	4.54	55	266	11.9	3.96	1.28	0.76	3.29		1	1	1	1	0	1	1	0	0	1	0	0	1	1
0	75	3	0	0	0	0	0	0	0	0	0	0	1	0	0	0	0	0	0	0	0	0	26.84	90	71	53	4.96	56	167	11.5	4.9	0.97	0.95	4.09	60	1	1	1	1	1	1	1	1	1	0	0	0	1	0
1	58	3	0	0	0	0	0	0	0	0	0	0	0	0	0	0	0	0	0	0	0	0	25.71	90	68	55	4.9	91	339	16	2.84	1.42	0.79	1.71		1	1	0	0	0	1	1	0	0	1	0	0	1	1
0	58	3	0	0	0	0	0	0	0	0	0	0	0	0	0	0	0	0	0	0	0	0	23.83	86	62	72	4.75	44	317	9.4	3.43	0.96	1	2.36		1	1	0	0	0	1	1	1	1	0	0	0	1	0
0	74	3	1	0	0	0	0	0	0	0	0	0	0	0	0	1	1	0	0	0	0	0	18.54	75	68	71	6.04	62	388	26.2	4.05	1.75	0.9	3.11	64	1	1	1	1	0	1	1	0	0	1	0	0	1	0
0	61	3	1	0	0	0	0	0	0	0	0	0	1	0	0	0	0	0	0	0	0	0	25.3	80	76	63	6.48	68	298	10.3	4.39	1.94	1.06	3.18	68	1	1	1	0	1	1	1	1	1	0	0	0	0	0
1	69	3	1	0	0	0	0	0	0	0	0	0	1	1	0	0	0	0	0	0	0	0	21.46	84	80	91	6.58	269	365	11.3	4.16	1.61	1.05	2.75		1	1	1	1	0	1	1	3	0	0	1	0	1	1
1	43	3	0	0	0	0	0	0	0	0	0	0	1	0	0	0	0	0	0	0	0	0	24.39	110	84	85	5.01	74	329	15.4	4.6	3.61	0.59	3.28		1	0	1	1	0	1	1	3	0	0	1	0	1	1
1	66	3	0	1	0	0	0	0	0	0	0	0	0	0	1	0	0	0	0	0	0	0	18.83	83	90	90	3.93	92	527	23.8	2.59	1.29	0.65	1.64	68	1	1	1	0	0	1	1	1	1	0	0	0	0	0
1	73	3	1	0	0	0	0	0	0	0	0	0	0	0	0	0	0	0	0	0	0	0	24	65	80	70	4.33	85	353	5.7	2.21	0.8	0.78	1.26	70	1	1	0	1	0	1	1	1	1	0	0	0	0	1
1	47	3	0	0	0	0	0	0	0	0	0	0	0	1	1	0	0	0	0	0	0	1	25.86	88	84	70	6.77	80	285	11.8	4.02	2.43	0.76	2.84	68	1	1	0	0	0	1	1	3	0	0	1	0	1	1
1	65	3	1	0	0	1	0	0	0	0	0	0	0	0	1	0	0	0	0	0	0	0	24.96	88	92	72	4.73	83	220	16.6	3.89	1.15	1.09	2.94	67	1	1	1	1	0	1	1	0	0	1	0	0	1	0
1	30	3	0	0	0	0	0	0	0	0	0	0	0	0	1	0	0	0	0	0	0	0	19.57	65	84	85	5.76	70	252	12.4	5.05	1	1.27	3.82	63	1	1	1	1	0	0	1	1	1	0	0	0	1	0
0	70	3	1	0	0	0	0	0	0	0	0	0	0	0	0	0	0	0	0	0	0	0	25.78	70	80	58	5.3	64	236	10.7	3.89	5	0.65	1.87	65	1	1	0	0	0	1	1	3	0	0	1	0	1	1
1	53	3	0	0	0	0	0	0	0	0	0	1	0	0	0	0	0	0	0	0	0	1	21.63	75	70	82										1	1	0	0	0	0	1	3	0	0	1	1	0	0
0	74	3	0	0	0	0	0	0	0	0	0	0	1	1	0	0	0	0	0	0	0	0	21.77	80	72	75	6.8	84	375	10.1	3.69	1.21	1.02	2.58		1	1	1	1	0	1	1	0	0	1	0	0	1	0
0	74	3	0	0	0	0	0	0	0	0	0	0	1	0	0	0	0	0	0	0	0	0	26.14	67	64	60	4.42	64	261	8.8	4.52	1.65	0.97	3.39	67	1	1	1	1	0	1	1	3	0	0	1	0	1	1
1	46	3	0	0	0	0	0	0	0	0	0	0	0	0	1	1	0	0	1	1	0	0	25.56	86	85	80	4.83	77	273	17.8	5.04	1.37	0.82	4.34	65	1	1	1	1	0	1	1	1	1	0	0	0	1	0
1	60	3	1	0	0	1	0	0	0	0	0	0	0	0	1	1	1	0	0	0	0	0	20.28	80	60	84	4.5	93	399	10.6	4.6	2.78	0.67	3.67	42	1	1	1	1	0	1	1	3	0	0	1	0	1	1
0	69	3	0	0	0	0	0	0	0	0	1	0	1	0	0	0	0	0	0	0	0	0	27.69	80	58	67	4.7	124	339	11.4					54	1	1	1	0	0	1	1	0	0	0	1	0	1	0
1	71	3	0	0	0	1	0	0	0	0	0	0	0	1	1	1	1	0	0	0	0	0	18.21	70	72	88	6.34	71	261	19.4	3.44	1.02	0.74	2.66		1	1	1	1	1	1	1	0	0	1	0	0	1	1
1	40	3	0	0	0	0	0	0	0	0	0	0	1	1	1	0	0	0	0	0	0	0	22.6	90	92	95	10.82	62	307	7.2	4.41	4.66	0.58	2.62	66	1	1	1	1	0	1	1	0	0	1	0	0	1	1
1	55	3	0	0	0	0	0	0	0	0	0	0	1	0	1	0	0	0	0	0	0	0	21.8	67	76	73	6.61	69	310	11.2	3.05	1.37	0.65	2.34		1	1	0	1	0	1	1	1	1	0	0	0	1	0
1	50	3	0	0	0	0	0	0	0	0	1	0	0	0	0	0	0	0	0	0	0	0	18.72	77	60	79	4.73	57	252	6.1	3.58	0.69	0.85	2.74	57	1	1	1	1	0	1	0	1	1	0	0	0	1	0
1	57	3	0	0	0	0	0	0	0	0	0	0	1	0	1	0	0	0	0	0	0	0	19.35	95	80	80	14.97	66	245	8.5	2.81	1.78	0.59	1.95		1	1	1	1	1	1	1	1	1	0	0	0	1	0
1	58	3	0	0	0	0	0	0	0	0		0	0	0	0	0	0	0	0	0	0	0	22.74	72	68	63	6.09	91	362	7.1	2.47	1.19	0.66	1.58		1	1	1	0	1	1	1	1	1	0	0	0	1	0
1	65	3	0	0	0	0	0	0	0	0	0	0	1	1	0	1	1	0	0	0	0	0	27.85	83	80	68									57	1	1	1	1	1	1	1	0	0	0	1	0	1	0
1	46	3	0	0	0	0	0	0	0	0	0	0	1	0	1	0	0	0	0	0	0	0	18.24	84	81	76	3.57	61	202	9.3	3.97	1.98	0.81	3.1	60	1	1	0	1	1	1	1	1	1	0	0	0	1	0
1	46	3	0	0	0	0	0	0	0	0	0	0	1	0	0	0	0	0	0	0	0	1	22.44	79	67	78	4.79	59	310	10.6	4	1.14	0.68	3.59		1	1	1	1	1	1	1	0	0	1	0	0	1	1
0	62	3	0	0	0	0	0	0	1	0	1	0	0	0	0	0	0	0	0	0	0	0	25.39	79	84	73	6.23	60	427	21.6	5.65	2.59	0.9	4.42		1	1	1	0	0	1	1	0	0	1	0	0	1	0
0	63	3	0	0	0	0	0	0	0	0	0	0	1	1	0	0	0	0	0	0	0	1	30.15	96	74	60	6.07	48	251	11.4	4.96	3.11	0.95	3.62	63	1	1	1	1	0	1	1	3	0	0	1	0	1	1
1	65	3	0	0	0	0	0	0	0	0	0	0	1	1	1	1	1	1	0	0	0	0	19.75	82	113	85	9	244	497	6.8	3.45	1.79	0.61	2.5	61	1	1	1	1	0	1	1	3	0	0	1	0	1	1
0	60	3	0	0	0	0	0	0	0	0	0	0	1	0	0	0	0	0	0	0	0	0	27.24	79	67	56	5.8	67	252	8.9	3.8	2.35	0.75	2.63	55	0	1	0	1	1	0	1	1	1	0	0	0	1	0
1	50	3	0	0	0	0	0	0	0	0	0	0	1	1	1	0	0	0	0	1	0	1	24.57	87	68	89	5.94	60	277	8.1	5.2	3.93	0.79	3.87	69	1	1	0	0	1	1	1	0	0	1	0	0	1	0
0	72	3	0	0	0	0	0	0	0	0	0	0	1	1	0	0	0	0	0	0	0	0	24.84	70	80	71	3.36	52	342	7.6	4.75	1.04	1.13	3.89		1	1	0	1	1	1	1	1	1	0	0	0	0	1
1	59	3	1	0	0	0	0	0	0	0	0	0	1	0	1	0	0	0	0	0	0	0	23.26	78	80	78	5.04	81	316	11.5	2.98	1.09	0.65	2.21		1	1	1	1	1	1	1	4	0	0	1	0	1	1
1	74	3	0	0	0	0	0	0	0	0	0	0	0	0	1	0	0	0	0	0	0	0	20.96	75	92	85	4.76	87	240	16.2	2.89	0.73	0.65	2.31		1	1	1	0	0	1	1	0	0	1	0	0	1	1
1	60	3	0	0	0	0	0	0	1	0	0	0	1	1	0	1	0	0	1	0	0	0	20.75	86	62	89	5.58	79	348	11.6	3	1.27	1.21	1.36		1	1	1	1	0	1	1	1	1	0	0	0	1	0
1	30	3	0	0	0	0	0	0	0	0	0	0	0	0	1	0	0	0	0	0	0	0	19.62	87	60	96	4.33	88	336	8.3	2.02	1.05	0.66	1.31	62	1	1	1	0	1	1	1	1	1	0	0	0	0	0
1	60	3	0	0	0	0	0	0	0	0	1	0	1	1	0	0	0	0	0	0	0	0	26.73	100	85	75	7.92	82	223	5.9	3.33	1.49	0.95	2.15		1	1	0	1	1	1	1	1	1	0	0	0	1	0
1	62	3	0	0	0	0	0	0	0	0	0	0	1	0	1	0	0	0	0	0	0	0	20.36	80	76	85	4.86	77	362	11.1	4.5	1.36	0.77	3.85	62	1	1	1	0	0	1	1	1	1	0	0	0	1	0
1	58	3	0	0	0	0	0	0	0	0	0	0	1	0	1	0	0	0	0	0	0	0	20.76	80	66	98	5.67	67	268	13.3	4.26	1.96	0.74	3.44	61	1	1	0	1	1	1	1	1	1	0	0	0	1	0
1	46	3	0	0	0	0	0	0	0	0	0	0	0	0	0	0	0	0	0	0	0	0	22.49	90	72			74	267	12					59	1	0	0	1	0	1	1	1	1	0	0	0	0	0
1	79	3	1	1	0	0	0	0	1	0	1	0	1	0	0	1	1	0	0	0	0	0	26	90	59	75	4.27								64	1	1	1	1	0	1	1	0	0	1	0	0	1	0
1	68	3	0	0	0	0	0	0	0	0	0	0	0	0	0	0	0	0	0	0	0	0	21.8	80	70	63	5.14	61	323	10.3	5.22	1.06	0.74	4.89		1	1	1	0	0	1	1	0	0	1	0	0	1	0
0	55	3	0	0	0	0	0	0	0	0	1	0	1	1	0	0	0	0	0	0	0	1	30.11	100	68	66									56	1	1	1	1	0	1	1	0	0	1	0	0	1	0
1	44	3	0	0	0	0	0	0	0	0	0	0	0	0	1	0	0	0	0	0	0	0	23.01	80	64	58	4.96	76	235	11.9	3.52	0.88	1.18	1.87		1	1	1	0	0	1	1	0	0	1	0	0	1	1
1	61	3	0	0	0	0	0	0	0	0	0	0	1	0	1	0	0	0	0	0	0	0	31	95	76	100	6.54	66	569	3.3	5.69	6.16	0.68	4.09	62	1	1	1	1	1	1	1	3	0	0	1	0	1	1
1	68	3	0	0	0	0	0	0	0	0	0	0	1	0	0	0	0	0	0	0	0	0	25.69	95	80	65	4.24	95	357	14.5	3.59	0.75	0.97	2.62		1	1	1	0	0	1	1	1	1	0	0	0	1	0
0	63	3	1	0	0	0	0	0	0	0	0	0	1	0	0	1	0	0	1	1	0	0	27.34	85	84	79	5.54	50		7.1	6.5	2.28		5.96	60	1	1	0	1	1	1	1	3	0	0	1	0	1	1
0	54	3	0	0	0	0	0	0	0	0	0	0	1	0	0	0	0	0	0	0	0	0	31.62	100	100	55	5.67	230	206	4.7	3.31	0.79	0.82	2.62	62	1	1	0	1	0	1	1	0	0	1	0	0	1	0
1	65	3	0	0	0	0	0	0	0	1	0	0	0	0	0	0	0	0	0	0	0	0	24.22	95	90	64	4.09	74	218	4.4	4.15	1.22	0.91	3.43		1	1	0	1	0	1	1	0	0	1	0	0	1	0
0	66	3	0	0	0	0	0	0	0	0	0	0	1	0	0	0	0	0	0	0	0	0	27.85	87	84	43	4.33	59	217	5.3	3.9	1	0.85	3.18	63	1	1	1	1	1	1	1	0	0	1	0	0	0	1
1	61	3	0	0	0	0	0	0	0	0	0	0	0	0	1	0	0	0	0	0	0	0	21.22	90	100	72	4.59	54	303	9.7	4.25	1.03	0.96	3.24	58	1	0	1	0	0	0	1	0	0	1	0	0	1	0
0	56	3	0	0	0	0	0	0	0	0	0	0	0	1	0	0	0	0	0	0	0	0	23.63	70	74	62	7.89	36	201	14.4	3.49	1.31	0.99	2		1	1	1	0	1	0	1	1	1	0	0	0	1	0
1	79	3	0	0	0	0	0	0	1	0	0	0	1	0	0	1	1	0	0	0	0	0	22.86	75	68	54		83.5	276	15.3	3.5	0.74	1.09	2.16		1	1	1	1	1	1	1	0	0	1	0	0	1	0
1	59	3	0	0	0	0	0	0	0	0	0	0	1	0	0	0	0	0	0	0	0	0	20.98	95	76	90	4.34	86	483	16	4.96	1.91	1.14	3.4	70	1	1	1	1	0	1	1	0	0	1	0	0	1	1
1	62	3	0	0	0	1	0	0	0	0	1	0	0	1	0	0	0	0	0	0	0	0	20.9	58	72	67	8.04	79	326	6	4.11	2.56	0.55	3.15		1	1	1	1	0	1	1	0	0	1	0	0	1	0
1	54	3	0	0	0	0	0	0	0	0	0	0	0	1	0	0	0	0	0	0	0	0	24.61	77	55											1	1	1	0	0	1	1	3	0	0	1	1	1	1
1	58	3	0	0	0	0	0	0	0	0	0	0	1	0	0	0	0	0	0	0	0	0	30.11	90	80	80	4.95	96	243	17.4	3.24	2.4	0.81	1.92	66	1	1	0	1	1	1	1	1	1	0	0	0	0	0
0	54	3	0	0	0	0	0	0	0	0	0	0	1	0	0	0	0	0	0	0	0	1	29.64	81	80		6.05	58	408	7.2	5.25	0.9	1.2	3.87	57	1	1	1	1	1	1	1	3	0	0	1	0	1	1
1	72	3	0	0	0	0	0	0	0	0	0	0	0	0	0	1	1	1	0	0	0	0		50	76	84	6.31	73	260	8	3.92	1.79	0.63	3.13	58	1	0	1	1	0	0	1	3	0	0	1	0	1	1
1	53	3	0	0	0	0	0	0	0	0	0	0	0	1	0	0	0	0	0	0	0	0	18.38	60	59	86	6.74	65	314	13.8	6.35	3.15	1.13	4.87	64	1	1	1	1	0	1	1	0	0	1	0	0	1	1
1	52	3	0	0	0	1	0	0	0	0	1	0	0	0	0	0	0	0	0	0	0	0	17.83	75	79	84	5.28	77	221	13.5	3.58	0.88	0.89	2.25		1	1	1	0	0	1	1	4	0	0	1	0	1	1
0	75	3	0	0	0	0	0	0	0	0	0	0	1	0	0	0	0	0	0	0	0	0	26.35	85	90	54	6.74	42	263	12.3	4.96	2.66	0.67	3.51		1	1	1	1	0	1	1	1	1	0	0	0	1	0
1	86	3	0	0	0	0	0	0	0	0	0	0	1	1	0	1	1	0	0	0	0	0	25.65	60	51	73	5.08	86	264	13.4	4.11	0.64	1.18	2.53	60	1	1	1	1	0	1	1	0	0	1	0	1	1	1
1	46	3	0	0	0	0	0	0	0	0	1	0	1	0	0	0	0	0	0	0	0	0	23.39	95	72										64	1	1	0	1	0	1	1	0	0	1	0	0	1	1
1	53	3	0	0	0	0	0	0	0	0	1	0	0	0	0	0	0	0	0	0	0	0	21.01	80	60											1	1	1	0	0	1	1	1	1	0	0	0	1	0
1	51	3	0	0	0	0	0	0	0	0	0	0	0	1	1	1	0	0	0	1	0	1	19.23	90	80	85	6.9	71	367	14.5	4.78	1.67	0.87	3.63	70	1	1	1	1	0	1	1	1	1	0	0	1	0	0
0	55	3	0	0	0	0	0	0	0	0	0	0	1	0	0	0	0	0	0	0	0	0	24.35	79	104	52	4.85	58	276	25.2	4.34	1.53	1.15	2.83		0	1	1	1	1	1	1	1	1	0	0	0	0	0
1	57	3	0	0	0	0	0	0	0	0	0	0	1	0	0	0	0	0	0	0	0	0	22.07	78	64	70	5.1	85	359	10.1	3.63	3.61	0.68	1.83		1	1	0	1	0	1	1	3	0	0	1	0	1	1
0	62	3	0	0	0	0	0	0	0	0	0	0	1	0	0	0	0	0	0	0	0	0	25.28	86	65	64	4.4	74	277	5.2	3.3	2.08	0.83	1.78	63	1	1	1	0	1	1	1	3	0	0	1	0	1	1
1	66	3	0	0	0	0	0	0	0	0	0	0	1	0	1	1	1	0	0	0	0	0	27.68	95	78	94	4.44	79	201	5.4	5.68	1.56	0.76	4.57		1	1	0	1	0	1	1	3	0	0	1	0	1	1
1	63	3	0	0	0	0	0	0	0	0	0	0	0	0	1	0	0	0	0	0	0	0	21.18	71	60	80	4.96	93	276	12.4	3.38	1.47	0.64	2.06	59	1	0	1	1	0	1	1	4	0	0	1	0	1	1
1	52	3	0	0	0	0	0	0	0	0	0	0	0	1	1	0	0	0	0	0	0	1	21.22	87	59	76	6.61	66	259	5.5	7.07	2.1	0.96	5.78		1	1	1	1	0	1	1	1	1	0	0	0	0	0
0	60	3	0	0	0	0	0	0	0	0	0	0	0	0	0	0	0	0	0	0	0	0	22.07	75	79	70	5.34	56	246	13.2	5.29	1.7	1.04	3.89	67	1	1	1	1	0	1	1	3	0	0	1	0	1	1
0	67	3	0	0	0	0	0	0	0	0	0	0	1	0	0	0	0	0	0	0	0	0	31.25	100	68	58		76	346	4.6					62	1	1	1	1	0	1	1	4	0	0	1	0	1	1
1	76	3	0	0	0	0	0	0	0	0	0	0	1	0	0	0	0	0	0	0	0	0	21.28	76	76	74	5.39	101	424	11.3	2.92	0.65	1.19	1.1	69	1	1	1	1	1	1	1	0	0	1	0	0	1	1
0	66	3	0	0	0	0	0	0	0	0	0	0	1	0	0	0	0	0	0	0	0	0	27.99	85	88	64	4.81	45	171	8.6	3.42	0.8	0.98	2.2	62	1	1	0	1	1	1	1	1	1	0	0	0	1	0
1	56	3	0	0	0	0	0	0	0	0	0	0	0	0	0	0	0	0	0	0	0	0	22.27	71	80	64	4.48	73	396	10	6.75	1.5	0.89	5.45		1	1	0	0	0	1	1	1	0	0	0	0	1	0
1	66	3	1	0	0	0	0	0	0	0	0	0	0	0	1	0	0	0	0	0	0	0	21.11	82	84	61	4.52	105	422	7.6	4.47	1.54	0.88	3.01	61	1	1	1	1	0	1	1	0	0	1	0	0	0	1
0	65	3	0	0	0	0	0	0	0	0	0	0	1	1	0	0	0	0	0	0	0	0	24.02	87	88	62	4.05	62	314	8.2	5.22	2.46	0.89	3.75	60	1	1	1	0	0	1	1	0	0	1	0	0	1	1
1	48	3	0	0	0	0	0	0	0	0	0	0	0	1	0	0	0	0	0	0	0	0	21.51	85	76	74	10.9	53	221	16.1	2.81	1.24	0.72	1.74		1	1	1	0	0	1	1	1	1	0	0	0	1	0
0	57	3	0	0	0	0	0	0	0	0	0	0	0	0	0	0	0	0	0	0	0	0	20.51	71	72	75	4.47	53	300	9	2.89	1.3	0.77	1.62	58	1	1	1	1	0	1	1	1	1	0	0	0	1	0
0	60	3	0	0	0	0	0	0	0	0	0	0	0	0	0	1	0	0	1	0	0	1	26.04	79	62	60	4.7	64	245	8.6	5.27	1.69	1.16	3.56	69	1	1	1	0	0	1	1	0	0	1	0	0	1	0
1	57	3	0	0	0	0	0	0	0	0	0	0	1	0	0	0	0	0	0	0	0	0	19.37	80	80	85	5.17	68	362	17.5	2.57	1.07	0.86	1.47	49	1	0	0	0	0	1	1	1	1	0	0	0	1	0
0	68	3	0	0	0	0	0	0	0	0	0	0	1	1	0	0	0	0	0	0	0	0	29.69	76	75	63	11.53	57	149	4.1	3.51	1.27	1.18	1.89	58	1	1	0	0	1	1	1	1	1	0	0	0	1	0
1	65	3	0	0	0	0	0	0	0	0	0	0	0	0	1	0	0	0	0	0	0	0	21.72	80	79	73	4.67	83	307	16.7	4.99	2.29	0.86	3.59	60	1	1	1	1	0	1	1	0	0	1	0	1	1	0
1	65	3	1	0	0	0	0	0	1	0	0	0	1	0	0	0	0	0	0	0	0	0	29.06	109	82	70	5.71	82	298	9.7						1	1	1	1	1	1	1	0	0	1	0	0	1	1
1	76	3	0	0	0	0	0	0	0	0	0	0	1	0	1	1	1	0	0	0	0	0	22.31	80	54	65	4.68	67	400	6.2	3.13	1.96	0.8	1.61		1	1	1	0	1	1	1	1	1	0	0	0	0	0
1	71	3	0	0	0	0	0	0	0	0	0	0	1	1	0	1	1	1	0	0	0	0		90	96	70	8.22	53	215	10.9	4.58	1.53	0.82	3	53	1	1	0	0	0	1	1	0	0	1	0	0	0	1
0	72	3	1	0	0	0	0	0	0	0	0	0	0	0	0	0	0	0	0	0	0	0	31.4	87	72	56	4.55	64	371	10.5	4.47	0.97	1.09	2.92		1	1	0	0	0	1	1	3	0	0	1	0	1	1
1	75	3	0	0	0	0	0	0	0	0	0	0	0	0	0	1	1	0	0	0	0	0	20.02	72	76	68	4.49	74	301	13.2	3.83	1.37	0.98	2.4		1	1	1	0	0	1	1	3	0	0	1	0	1	1
1	53	3	0	0	0	0	0	0	0	0	0	0	0	0	0	0	0	0	0	0	0	0	20.38	77	76	74	4.41	71	328	17.3	4.25	1.06	0.8	3.19	68	1	1	1	0	0	1	1	1	1	0	0	0	0	0
1	46	3	0	0	0	0	0	0	0	0	0	0	0	0	1	0	0	0	0	0	0	0	26.91	96	80	66	3.95	61	333	9	11.14	3.61	1.19	7.95	73	1	1	1	1	0	1	1	3	0	0	1	0	1	1
1	68	3	0	0	0	0	0	0	0	0	0	0	1	0	1	0	0	0	0	0	0	0	22.99	76	56	68	4.98	45	349	7.4	2.08	0.58	0.7	1.04	68	1	1	0	1	1	1	1	0	0	1	0	0	1	0
0	52	3	0	0	0	0	0	0	0	0	0	0	1	0	0	0	0	0	0	0	0	1	28.76	80	69	60	4.66	53	185	6.3	4	1.87	0.84	2.67	61	1	1	1	0	1	1	1	0	0	1	0	0	1	0
1	79	3	1	1	0	0	0	0	0	0	0	0	1	0	0	0	0	0	0	0	0	0	20.45	71	80	70		70	366							1	1	1	1	0	1	1	1	1	0	0	0	1	0
0	60	3	1	0	0	0	0	0	0	0	0	0	1	1	0	0	0	0	0	0	0	0	27.34	110	68		7.12	47	186	21.1	5.36	3.91	1.12	3.45	83	0	1	1	0	0	1	1	1	1	0	0	0	1	0
0	58	3	0	0	0	0	0	0	0	0	0	0	1	0	0	0	0	0	0	0	0	0	25.2	86	56	60	4.76	67	258	10.8	3.88	1.31	1.22	2.27	65	1	1	1	1	1	1	1	1	1	0	0	0	0	0
1	66	3	1	0	0	0	0	0	0	0	0	0	0	0	0	1	1	0	0	0	0	0	24.49	100	98	75	4.09	163	355	12.3	2.61	0.46	0.78	1.49	32	1	1	0	1	0	1	1	1	1	0	0	0	1	0
1	63	3	0	0	0	0	0	0	0	0	0	0	0	0	1	0	0	0	0	0	0	0	18.73	67	84	65	3.95	78	348	10.4	4.27	1.1	1.19	2.88	70	1	1	1	0	0	1	1	1	1	0	0	0	1	0
1	49	3	0	0	0	0	0	0	0	0	0	0	1	0	0	0	0	0	0	0	0	0	25.86	100	70	82	4.62	77	183	7.9	2.91	1.08	1.01	1.59		1	1	1	1	1	1	1	1	1	0	0	0	1	0
0	60	3	0	0	0	0	0	0	0	0	0	0	1	0	0	0	0	0	0	0	0	0	27.38	90	92	57	4.82	63	250	4.8	5.52	1.88	1.11	4.02		1	1	1	0	0	1	1	3	0	0	1	0	1	1
0	68	3	0	0	0	0	0	0	0	0	0	0	0	0	0	0	0	0	0	0	0	0	22.03	78	68		4.48	60	194	5.3	3.68	2.19	1.13	1.51		1	3	1	0	0	0	1	1	1	0	0	0	1	0
1	63	3	0	0	0	0	0	0	0	0	0	0	1	0	1	0	0	0	0	0	0	0	22.29	90	78	80	7.28	123	430	8.3	5.89	1.45	1.12	4.47	60	1	1	0	1	0	1	1	1	1	0	0	0	1	0
0	73	3	0	0	0	0	0	0	1	0	0	0	1	0	0	1	0	0	1	0	0	0	27.74	73	90	70									68	1	1	0	0	0	1	1	4	0	0	1	0	1	1
1	55	3	0	0	0	0	0	0	0	0	0	0	0	0	1	0	0	0	0	0	0	0	21.78	83	76	81	4.17	93	316	5.3	3.79	1.31	1.14	1.56	76	1	0	1	0	0	1	1	0	0	1	0	0	1	0
1	43	3	0	0	0	1	0	0	0	0	0	0	0	0	0	0	0	0	0	0	0	0	23.18	84	68	89	5.08	112	388	8.1	4.13	1.99	0.73	2.7		1	1	1	1	0	1	1	0	0	1	0	0	1	1
1	54	3	0	0	0	0	0	0	0	0	1	0	0	1	0	0	0	0	0	0	0	0	18.25	77	64	70	6.42	62	412	8.7	3.58	1.32	0.99	2.14	59	1	0	1	1	0	1	1	1	1	0	0	0	1	0
1	66	3	0	0	0	0	0	0	0	0	0	0	1	0	1	1	0	0	0	0	1	0	32.87	100	65	63	4.67	62	229	11.1	4.28	0.98	1.43	2.48	69	1	1	0	1	1	0	1	1	1	0	0	0	1	0
1	61	3	0	1	0	1	0	0	0	0	0	0	1	0	0	0	0	0	0	0	0	0	24.69	90	82	90	4.77	71	443	8.3	3.47	4.9	0.71	1.04	55	0	0	1	0	1	1	1	1	1	0	0	0	0	0
0	67	3	0	0	0	0	0	0	0	0	0	0	0	0	0	0	0	0	0	0	0	0	27.64	80	69	58	4.83	58	202	7.4	2.95	0.66	1.31	0.77	56	1	0	1	1	1	1	1	0	0	1	0	0	1	1
0	65	3	0	0	0	0	0	0	0	0	1	0	1	0	0	0	0	0	0	0	0	0	24.39	90	65	63	4.71	64	271	5.5	2.68	1.28	0.99	0.81	67	1	0	1	1	1	1	1	1	1	0	0	0	0	1
0	72	3	0	0	0	0	0	0	0	0	0	0	1	0	0	0	0	0	0	0	0	0	28.32	73	72	58		51	231	12.4	3.67	1.2	1.31	2.01		1	1	1	1	1	1	1	1	1	0	0	0	0	0
1	71	3	1	0	0	0	0	0	0	0	0	0	0	0	0	0	0	0	0	0	0	0	18.94	76	66	78	4.72	79	374	12.8	3.84	1.35	0.93	2.48		1	1	1	0	0	1	1	0	0	1	0	0	1	1
1	58	3	0	0	0	0	0	0	0	0	0	0	1	1	1	0	0	0	0	0	0	1	20.02	70	82	83	8.6								58	1	1	1	1	0	1	1	0	0	1	0	0	1	0
0	65	3	0	0	0	0	0	0	0	0	0	0	1	0	0	0	0	0	0	0	0	0	28.34	80	64	64	6.74	47	216	17.1	4.24	0.9	1.26	2.65	60	1	1	1	0	0	1	1	1	0	1	0	0	1	0
0	63	3	0	0	0	0	0	0	0	0	0	0	1	0	0	0	0	0	0	0	0	0	21.8	84	68	70	4.11	71	248	5.6	4.5	2.63	1.18	2.42	70	1	1	1	1	0	1	1	0	0	1	0	0	1	1
0	76	3	0	0	0	0	0	0	0	0	1	0	1	1	0	0	0	0	0	1	0	0		87	84											1	1	0	1	1	1	1	3	0	0	1	0	1	1
1	46	3	0	0	0	0	0	0	0	0	1	0	1	1	0	1	0	0	1	1	0	0	26.42	110	78	90	7.5	90	234	11.6	7.5	3.42	2.44	4.56	69	1	1	1	1	0	1	1	3	0	0	1	0	1	1
0	77	3	0	0	0	0	0	0	0	0	0	0	0	0	0	0	0	0	0	0	0	0	22.46	80	65	69	4.4	69	193	5.6	3.32	1.34	1.06	1.92	61	1	1	0	0	0	1	1	3	0	0	1	0	1	1
1	53	3	0	0	0	0	0	0	0	0	0	0	0	0	1	0	0	0	0	0	0	0	21.45	66	64	65		83	228	7.9	3.45	0.57	1.15	1.94	64	1	1	1	1	0	1	1	1	1	0	0	0	1	0
1	42	3	0	0	0	0	0	0	0	0	0	0	0	1	0	0	0	0	0	0	0	0	15.85	66	96	75	13.64	57	156	2.6	3.95	1.41	1.13	2.23		1	1	1	1	0	1	1	1	1	0	0	0	1	0
0	79	3	1	0	0	0	0	0	0	0	0	0	1	0	0	1	1	0	0	0	0	0	23.83	69	82	50	4.85	155	620	9.4	4.84	1.88	1.47	2.73	43	1	1	1	1	1	1	1	3	0	0	1	0	1	1
0	66	3	0	0	0	0	0	0	0	0	0	0	0	0	0	0	0	0	0	0	0	0	26.22	86	82	49	4.69	58	392	3.5	6.32	4.35	1.08	3.69		1	1	0	0	0	1	1	1	1	0	0	0	1	0
0	67	3	0	0	0	0	0	0	0	0	0	0	1	0	0	0	0	0	0	0	0	0	29.86	76	72	62	4.22	75	278	10.9	3.59	2.93	0.85	1.54	66	1	1	0	0	0	1	1	0	0	1	0	0	1	0
1	65	3	0	0	0	0	0	0	0	0	0	1	1	0	0	0	0	0	0	0	0	0	19.72	79	80	74	6.61	62	278	14	5.54	3.7	1.23	2.79	59	1	1	1	1	0	1	1	1	1	0	0	0	1	0
1	75	3	1	0	0	0	0	0	0	0	0	0	0	0	0	0	0	0	0	0	0	0	14.17	50	56	48	5.06	69	333	9.4	5.07	1.3	1.06	3.67		1	1	0	0	0	1	1	0	0	0	1	0	0	1
0	53	3	1	0	0	0	0	0	0	0	0	0	1	0	0	0	0	0	0	0	0	0	24.02	78	85	60	4.79	67	264	8.8	4.66	4.1	1.02	2.49	45	1	1	1	1	0	1	1	1	1	0	0	0	1	0
1	55	3	0	0	0	0	0	0	0	0	0	0	1	0	1	0	0	0	0	0	0	0	26.4	103	70	85	5.47	71	478	23.5	2.91	1.03	0.95	1.64	63	1	1	1	1	1	1	1	0	0	1	0	0	1	1
0	71	3	0	0	0	0	0	0	0	0	0	0	1	0	0	0	0	0	0	0	0	0	35.65	99	84	60										1	1	1	1	0	1	1	1	1	0	0	0	1	0
1	59	3	0	1	0	0	0	0	0	0	0	0	1	0	1	0	0	0	0	0	0	0	21.83	74	57	77	5.85	75	320	11	2.86	1.09	0.81	1.83	59	1	1	0	1	1	1	1	3	0	0	1	0	1	1
1	60	3	0	0	0	0	0	0	0	0	0	0	1	0	1	0	0	0	0	0	0	0	27.04	100	73	90	5.28	70	315	6.9	4.89	3.09	0.91	3.47	53	1	1	1	1	0	1	1	1	1	0	0	0	1	0
0	67	3	0	0	0	0	1	0	0	0	0	0	1	0	0	0	0	0	0	0	0	0	21.38	75	62	75	6.12	50	293	7.1	4.17	2.45	0.93	2.64	56	1	1	1	0	0	1	1	3	0	0	1	0	1	1
1	53	3	0	0	0	0	0	0	0	0	0	0	1	0	0	0	0	0	0	0	0	0	22.66	93	84	90	8.58	71	383	9	5.71	2.33	1.13	4.02	63	1	1	0	1	0	1	1	1	0	0	0	0	0	0
0	75	3	0	0	0	0	0	0	0	0	0	0	1	0	0	0	0	0	0	0	0	0	26.86	95	80	76										1	1	1	1	0	1	1	1	0	1	0	1	1	0
1	66	3	1	0	0	0	0	0	0	0	0	0	0	0	0	0	0	0	0	0	0	0		80	80	75	5.06	89	307	25.5	4.32	1.06	1.03	3.33	33	1	1	1	0	1	1	1	1	1	0	0	0	1	0
1	75	3	0	0	0	0	0	0	0	0	0	0	0	1	1	1	1	0	0	0	1	0				70	10.17	43	198	9.3	2.9	1.92	0.92	1.44	64	1	1	1	1	0	1	1	1	1	0	0	0	1	0
1	55	3	0	0	0	0	0	0	0	0	1	0	0	0	0	0	0	0	0	0	0	0	21.05	79	76	72	5.35	69		6.5	3.73	3.22	0.67	1.82	65	1	1	0	1	0	1	1	1	1	0	0	0	1	0
1	64	3	0	0	0	0	0	0	0	0	1	1	0	0	0	0	0	0	0	0	0	0	18.93	68	62	80	4.82	75	291	10.7	5.08	1.73	0.68	3.83		1	1	0	1	0	1	0	3	0	0	1	0	1	1
0	65	3	0	0	0	0	0	0	0	0	0	0	1	1	0	0	0	0	0	0	0	0		80	90	61	6.56	50	189	10.2	3.63	1.3	1.18	2.08	69	1	1	1	1	1	1	1	3	0	0	0	0	1	1
0	66	3	0	0	0	0	0	0	0	0	0	0	1	0	0	0	0	0	0	0	0	0	24.77	70	58	68	4.97	58	160	3.8	4.39	2.3	1	3.15	65	1	1	1	1	1	1	1	0	0	1	0	0	0	1
0	65	3	1	0	0	0	0	0	0	0	0	0	1	1	0	0	0	0	0	0	0	0	27.89	76	75	75		61	232	4.7					60	1	1	1	1	0	1	1	3	0	0	1	0	1	1
0	42	3	0	0	0	0	0	0	0	0	0	0	1	0	0	0	0	0	0	0	0	1	22.59	82	86	75	5.34	38	224	8.2	4.76	1.26	1.13	3.32	60	0	1	1	1	1	1	1	1	1	0	0	0	1	0
1	69	3	0	0	0	0	0	0	0	0	0	0	1	1	0	0	0	0	0	0	0	0	19.9	76	76	70	5.33	65	400	4.1	3.98	1.65	0.8	2.57	64	1	1	1	1	0	1	1	1	1	0	0	0	1	0
0	67	3	0	0	0	0	0	0	0	0	0	0	1	0	0	0	0	0	0	0	0	0	27.43	79	82	65	5.22	55	324	10.7	4.13	2	1.27	2.58	64	1	1	0	1	0	1	1	0	0	1	0	0	1	1
0	68	3	0	0	0	0	0	0	0	0	0	0	1	1	0	0	0	0	0	0	0	0	20.55	70	78	54	14.83	61	163	15.3	5.55	2.21	1.44	3.69		1	1	1	0	0	1	1	1	1	0	0	0	1	0
0	73	3	1	0	0	0	0	0	0	0	0	0	1	0	0	1	1	0	0	0	0	0	25.86	91	92	91	6.11	75	551	9	6.33	4.42	1.15	3.91	60	1	1	1	1	0	1	1	3	0	0	1	0	1	1
0	61	3	0	0	0	0	0	0	0	0	0	0	0	1	0	0	0	0	0	0	0	0	22.51	57	90	63	8.2	74	281	15.6	3.37	2.83	0.51	1.1	62	0	1	0	0	0	0	1	0	0	1	0	0	1	1
0	63	3	0	0	0	0	0	0	0	0	0	0	1	0	0	0	0	0	0	0	0	0	33.3	100	60	56	6.01	50	217	8.1	5.2	1.01	1.27	3.79	67	0	1	1	1	1	1	1	3	0	0	1	0	1	1
1	47	3	0	0	0	0	0	0	0	0	0	0	1	1	0	0	0	0	0	0	0	0	22.46	68	88	75		68	321	10.7	3.38	1.58	0.87	2.19	64	1	1	1	0	0	1	1	3	0	0	1	0	1	1
1	51	3	0	0	0	0	0	0	0	0	0	0	1	1	1	0	0	0	0	0	0	0	21.8	80	80	88	5.14	68	267	12.1	3.55	2.17	0.9	2.3	60	1	1	1	1	1	1	1	3	0	0	1	0	1	1
1	59	3	0	0	0	0	0	0	0	0	0	0	1	1	0	0	0	0	0	0	0	0	29.3	100	88	63	7.55	78	372	11.5	3.13	1.32	1.1	1.71	61	1	3	1	1	1	1	1	0	0	1	0	0	0	1
0	70	3	1	0	0	0	0	0	0	0	0	0	1	1	0	0	0	0	0	0	0	0	32.65	87	68	72	6.21	68	272	9.2	5.02	2.26	1.12	2.86	62	1	1	0	1	1	1	1	1	1	0	0	0	0	0
1	70	3	0	0	0	0	0	0	0	0	0	0	1	0	1	1	1	0	0	0	0	0	31.83	92	76	56	6.08				3.8	1.5	0.92	2.38	54	1	1	1	1	0	1	1	0	0	1	0	0	0	1
1	46	3	0	0	0	0	0	0	0	0	0	0	1	0	1	1	0	0	1	1	0	1	22.49	85	70	78	5.11	76	268	12.6	3.51	2.02	0.72	2.29	67	1	1	1	1	0	1	1	0	0	1	0	0	1	1
1	64	3	0	0	0	0	0	0	0	0	0	0	0	0	0	0	0	0	0	1	0	0	20.41	83	92	69	6.53	77	234	8	5.48	1.23	1.18	3.83	64	1	1	1	0	0	1	1	3	0	0	1	0	1	1
0	44	3	0	0	0	0	1	0	0	0	0	0	0	0	0	0	0	0	0	0	0	0	29.3	94	100	90	15.81	50	372	17.8	8.29	4.04	1.02	6.12	64	1	1	0	1	1	0	1	1	1	0	0	0	1	0
1	58	3	0	0	0	0	0	0	0	0	0	0	0	0	1	0	0	0	0	0	0	0	21.47	80	60	65	5	86	265	17.9	3.73	1.74	1.2	2.1	65	1	1	1	0	0	1	1	1	1	0	0	0	1	0
0	60	3	0	0	0	0	0	0	0	0	0	0	1	0	0	0	0	0	0	0	0	0	27.04	88	72	59	5.57	67	223	5.9	4.01	0.5	1.81	2.11	62	1	1	1	1	1	1	1	0	0	1	0	0	1	1
0	62	3	0	0	0	0	0	0	0	0	0	0	1	0	0	0	0	0	0	0	0	0	27.33	79	80	63	4.5	40	193	8.8	5.62	2.3	1.17	4.01	62	1	1	1	1	0	1	1	1	0	1	0	0	1	0
1	54	3	0	0	0	0	0	0	0	0	0	0	0	0	1	0	0	0	0	0	0	0	23.71	84	80	55	8.1									1	1	1	0	0	1	1	1	1	0	0	0	1	0
0	71	3	1	0	0	0	0	0	0	0	0	0	1	0	0	0	0	0	0	0	0	0	22.59	60	76	74	6.64	76	229	7.3	5.15	4.14	1.08	3.03	44	1	1	0	0	0	1	1	3	0	0	1	0	1	1
1	52	3	0	0	0	0	0	0	0	0	0	0	0	0	1	0	0	0	0	0	0	0	20.62	83	84	76	4.34			8.7	3.89	1.86	1.06	2.1	69	1	1	0	1	1	1	1	1	1	0	0	0	1	0
0	71	3	0	0	0	0	0	0	0	0	0	0	1	1	0	0	0	0	0	0	0	0	30.49	73	82	74	6.81	46	337	13.3	3.92	1.67	0.97	2.75	70	1	1	1	1	0	1	1	3	0	0	1	0	1	1
0	77	3	0	0	0	0	0	0	0	0	0	0	1	1	0	1	0	0	1	1	0	0	30.04	60	68	60	11.51	46	274	5.8	5.65	5.7	0.93	3.01	61	1	1	1	1	0	1	1	0	0	1	0	0	1	1
1	49	3	0	0	0	0	0	0	0	0	0	0	1	0	1	0	0	0	0	0	0	0	21.22	80	84	72	4.93	64	191	5	3.94	1.83	1.1	2.58	62	1	1	1	1	1	1	1	1	1	0	0	0	0	0
1	72	3	0	0	0	0	0	0	0	0	0	0	0	0	0	0	0	0	0	0	0	0	20.05	69	76	83	5.8	76	327	21.2	3.82	2.23	1.07	2.36	67	1	1	0	0	0	1	1	1	1	0	0	0	1	0
1	60	3	1	0	0	0	0	0	1	0	0	0	1	0	1	0	0	0	0	0	0	0	22.25	84	75	92	6.56	118	484	5.9	3.1	3.21	0.73	1.41		1	1	1	1	0	0	1	0	0	1	0	1	0	1
1	69	3	0	0	0	0	1	0	0	0	0	0	1	1	0	0	0	0	0	0	0	0	23.04	82	84	65	11.64	60	236	7.6	3.63	1.21	1.13	2.09		1	1	1	1	0	1	1	3	0	0	1	0	1	1
1	61	3	0	0	0	0	0	0	0	0	0	0	0	1	1	1	1	0	0	0	0	0	24.09	90	78	55	6.02	75	255	23.7	5.65	1.91	1.65	3.2	63	1	0	1	1	0	1	1	1	1	0	0	0	1	0
1	64	3	0	0	0	0	0	0	0	0	0	0	1	1	0	0	0	0	0	0	0	0	20.07	70	62	80	4.67	80	295	11.2	3.16	1.39	0.88	1.8		1	1	1	1	0	1	1	1	1	0	0	0	1	0
1	59	3	0	0	0	0	0	0	0	0	0	0	0	0	0	0	0	0	0	0	0	0	24.35	90	62	60	5.61	82	354	8.2	3.7	1.46	1.01	2.09	60	1	1	1	0	0	1	1	1	1	0	0	0	1	0
1	92	3	0	0	0	0	0	0	0	0	0	0	0	0	0	1	1	0	0	0	0	0	25.09	80	78	70	4.77	89	274	5.6	3.53	1.11	0.96	2.04		1	1	1	1	0	1	1	3	0	0	1	0	1	1
0	56	3	0	0	0	0	0	0	0	0	0	0	1	0	0	0	0	0	0	0	0	0	26.7	79	68	66	5.8	54	187	36.5	4.5	3.21	1.02	2.57		1	1	1	0	1	1	1	1	1	0	0	0	1	0
1	63	3	0	0	0	0	0	0	0	0	0	0	0	1	0	0	0	0	0	0	0	0	25.4	88	78	56	10.05	75	302	15.7	6.04	1.28	1.24	4.37	42	1	1	1	1	0	1	1	3	0	0	1	0	1	1
0	61	3	0	0	0	0	0	0	1	0	0	0	1	1	0	0	0	0	0	0	0	0	23.14	60	80	68	12.53	60	349	7.3	4.86	3.8	0.95	3.03	69	1	1	1	1	1	1	1	0	0	1	0	0	1	1
1	76	3	0	0	0	0	0	0	0	0	0	0	1	0	0	1	1	0	0	0	0	0	23.08	84	61	92	7.6	109	492	7.8	3.98	2.44	0.71	2.34		1	1	1	1	0	1	1	0	0	1	0	0	1	1
1	53	3	0	0	0	0	0	0	0	0	1	0	0	0	1	0	0	0	0	0	0	0	20.24	79	64	79	5.46	112	473	19.3	5.09	1.26	0.93	3.7	63	1	1	1	0	0	0	1	1	1	0	0	0	0	0
1	65	3	0	0	0	0	0	0	0	0	0	0	0	0	0	0	0	0	0	0	0	0	22.5	72	78	78	6.72	68	438	8.7	5.29	2.13	0.86	3.54	64	1	1	1	1	0	1	1	3	0	0	1	0	1	1
1	51	3	0	0	0	0	0	0	0	0	0	0	1	1	1	0	0	0	0	0	0	0	21.22	74	70	75	11.73	205	416	6.1	4.71	3.67	0.69	2.9		1	1	0	1	1	1	1	3	0	0	1	0	1	1
1	59	3	0	0	0	0	0	0	0	0	0	0	1	0	1	0	0	0	0	0	0	0	23.51	94	78	95	4.59	74	267	4.8	3.17	1.7	1.28	2.21	65	1	1	0	1	0	1	1	3	0	0	1	0	1	1
1	59	3	0	0	0	0	0	0	0	0	0	0	1	0	0	1	0	0	1	1	0	0	22.74	78	60	87	4.61	83	225	20.4	2.64	1.77	0.6	2	65	1	1	1	1	1	1	1	1	1	0	0	1	0	0
1	43	3	0	0	0	1	0	0	0	0	0	0	1	0	0	0	0	0	0	0	0	0	22.53	91	72	90	7.17	62	239	7.2	4.63	2.12	1.17	3.39	68	1	1	1	1	1	1	1	1	1	0	0	0	1	0
0	57	3	0	0	0	0	0	0	0	0	0	0	0	0	0	0	0	0	0	0	0	0	22.63	73	84	57	4.63	66	179	8.1	5.17	1.83	0.98	3.48	62	1	0	1	1	0	1	1	1	1	0	0	0	1	0
1	64	3	1	0	0	0	0	0	0	0	0	0	0	0	1	0	0	0	0	0	0	0	21.87	84	82	76		55	267	11.8	5.67	1.41	0.97	3.92	50	1	1	0	1	0	1	1	0	0	1	0	0	0	1
1	53	3	0	0	0	0	0	0	0	0	0	0	0	0	0	0	0	0	0	0	0	0	28.69	60	76	64	4.23	65	269	10.6	4.93	2.97	1	3.23		1	1	0	0	0	1	1	3	0	0	1	0	1	1
1	50	3	0	0	0	0	0	0	0	0	0	0	0	0	1	0	0	0	0	0	0	0	24.06	90	62	61	5.15	85	305	36.6	4.15	1.6	1.65	2.12	63	1	1	1	0	0	1	1	1	1	0	0	0	0	0
1	47	3	0	0	0	0	0	0	0	0	0	0	0	0	1	0	0	0	0	0	0	0	23.7	89	80	87	5.61	74	354	8.4	6.08	2.79	1.26	4.09	61	1	1	1	0	0	1	1	3	0	0	1	0	1	1
0	54	3	0	0	0	0	0	0	0	0	0	0	0	0	0	0	0	0	0	0	0	0	22.6	80	84	55	5.1	34	131	12						1	1	1	1	0	1	0	0	0	1	0	0	1	0
1	58	3	0	0	0	0	0	0	0	0	0	0	0	0	1	0	0	0	0	0	0	0	22.23	80	84	81	5.6	85	308	6.3	3.39	2.94	0.77	1.75		1	1	1	1	1	1	1	3	0	0	1	0	1	1
1	69	3	0	0	0	0	0	0	0	0	0	0	1	1	0	0	0	0	0	0	0	0	20.57	98	70	73	7.3	72	331	5.3					68	1	1	1	1	1	1	1	0	0	1	0	0	0	1
0	73	3	0	0	0	0	0	0	0	0	0	0	1	0	0	0	0	0	0	0	0	0	27.24	88	84	59	4.39	77	264	5.1	5.11	2.63	0.91	3.74		1	1	1	1	1	1	1	0	0	1	0	0	1	0
0	63	3	0	0	0	0	0	0	0	0	0	0	0	0	0	0	0	0	0	0	0	0	22.04	68	67	56		84	210	8.1					68	1	1	0	0	1	1	1	1	1	0	0	0	1	0
1	60	3	0	0	0	0	0	0	0	0	0	0	0	0	1	0	0	0	0	0	0	0	21.3	75	66	72	4.86	95	452	9.3	3.69	1.05	1.13	2.24		1	1	0	0	0	1	1	3	0	0	1	0	1	1
1	72	3	0	0	0	0	0	0	0	0	0	0	1	1	0	0	0	0	0	0	0	0	23.32	84	83	78	5.82	55	378	4.4	3.77	1.79	1.01	3.16	61	1	1	1	0	0	1	1	0	0	1	0	0	1	0
1	62	3	1	0	0	0	0	0	0	0	1	0	1	0	1	1	1	0	0	0	0	0	21.13	95	76	65	5.17	94	189	7.4	3.64	1.73	0.8	2.27	38	1	1	1	1	0	1	1	3	0	0	1	0	1	1
1	62	3	0	0	0	1	0	0	0	0	0	0	1	1	1	1	1	0	0	0	0	0	28.56	89	63	70	7.07	124	284	10.7	5.23	1.47	0.9	3.91		1	1	1	1	1	1	0	0	0	1	0	0	1	1
1	52	3	0	0	0	0	0	0	0	0	0	0	1	1	0	0	0	0	0	0	0	1	18.08	67	64	71	7.74	74	271	14.2	3.93	1.19	1.09	2.45	70	1	1	0	1	1	1	1	1	1	0	0	0	1	0
0	76	3	0	0	0	0	0	0	0	0	0	0	0	0	0	0	0	0	0	0	0	0	40.04	78	67	59	5.12	65	198	11.5	7.74	1.87	1.55	5.62	65	1	1	0	0	0	1	1	1	1	0	0	0	0	1
0	46	3	0	0	0	0	0	0	0	0	0	0	1	1	0	0	0	0	0	0	0	0	24.61	89	80	65	7.86	48	240	22.9	4.67	5.54	0.97	2.23		1	1	1	1	1	1	1	0	0	1	0	0	1	1
1	60	3	0	0	0	0	0	0	0	0	0	0	0	0	1	0	0	0	0	0	0	0	22.76	93	53	71	6.99	78	251	14.7	5.94	1.96	1.15	4.26	57	1	1	1	0	0	1	1	0	0	1	0	0	1	0
1	52	3	0	0	0	0	0	0	0	0	0	0	0	1	0	0	0	0	0	0	0	0	21.72	80	80	77	8.6	67	244	5.1	3.84	3.17	0.89	2.05	66	1	1	1	1	0	1	1	1	1	0	0	0	1	0
1	59	3	0	0	0	0	0	0	0	0	1	0	1	1	1	1	0	0	1	0	1	0	28.69	100	68	60	7.39	104	316	3.4	6.82	1.58	1.51	4.88		1	1	1	1	1	0	1	1	1	0	0	0	1	0
1	55	3	0	0	0	0	0	0	0	0	0	0	1	0	0	0	0	0	0	0	0	0	23.02	97	60	88	4.55	69	470	13.2	4.13	2.6	0.83	2.67		1	1	0	1	0	1	1	1	1	0	0	0	1	0
0	72	3	1	0	0	0	0	0	0	0	0	0	1	0	0	1	1	0	0	0	0	0	25.65	86	78	61	4.65	49	222	8.8	5.17	1.37	1.23	3.62	58	1	1	0	1	0	1	1	1	1	0	0	0	1	0
1	42	3	0	0	0	0	0	0	0	0	0	0	1	0	1	0	0	0	0	0	0	0	21.94	98	70	81	5.64	84	378	14.3	3.9	1.94	1.1	2.41		1	1	1	1	0	1	1	0	0	1	0	0	0	1
1	66	3	1	0	0	0	0	0	0	0	0	0	1	1	0	0	0	0	0	0	0	0	18.04	71	64	81	7.84	81	227	5.3	4.05	2.47	1.03	2.25		1	1	1	1	1	1	1	0	0	1	0	0	1	0
0	68	3	0	0	0	0	0	0	1	0	0	0	1	0	0	0	0	0	0	0	0	0	21.05	68	70	70	4.76	65	260	11.2	3.36	0.94	1.54	1.64	64	1	1	0	0	0	1	1	0	0	1	0	0	1	0
1	64	3	0	0	0	0	0	0	0	0	0	0	0	0	0	0	0	0	0	0	0	0	22.53	97	68	81	4.76	83	358	8.4	5.46	1.98	1.07	3.83		1	1	1	0	0	1	1	1	1	0	0	0	1	0
1	52	3	1	0	0	1	0	0	0	0	0	0	1	0	1	0	0	0	0	0	0	0	17.99	90	110	72	5.93	72	380	4.2	3.99	2.11	0.73	2.63	57	1	1	1	0	1	1	1	3	0	0	1	0	1	1
0	69	3	1	0	0	0	0	0	0	0	0	0	1	0	0	0	0	0	0	0	0	0	23.88	100	90	68	5.29	64	259	8.1	6.55	3.43	1.26	4.44	65	0	1	1	1	1	1	1	0	0	1	0	0	1	1
1	72	3	0	0	0	0	0	0	0	0	0	0	1	0	1	0	0	0	0	0	0	0	21.43	94	64	88	5.87	59	300	4.9	5.71	3.26	1.34	3.41	64	1	1	1	1	0	1	1	3	0	0	1	0	1	1
1	46	3	0	0	0	0	0	0	0	0	0	0	0	0	1	0	0	0	0	0	0	0	18.34	69	60	58	4.64	68	248	9.5	3.41	0.76	1.22	1.95	64	1	1	0	0	0	1	1	1	1	0	0	0	0	0
0	62	3	0	0	0	0	0	0	0	0	0	0	1	1	0	0	0	0	0	0	0	0	23.05	72	72	63	3.95	68	507	11.6	4.61	2.65	1.19	2.76	66	1	1	1	0	1	0	1	1	1	0	0	0	1	0
1	66	3	0	1	0	0	0	0	0	0	1	0	1	1	0	1	1	0	0	1	0	1	23.88	96	84	110	7.3	62	244	25	3.41	1.05	1.4	1.66	45	1	1	1	1	0	1	1	1	1	0	0	0	0	0
0	60	3	0	0	0	0	0	0	0	0	0	0	1	1	0	0	0	0	0	0	0	0	33.92	97	87	65		43	229	3.8	6.44	5.18	0.95	4.33	62	1	1	0	1	1	0	1	1	1	0	0	0	1	0
1	63	3	0	0	0	0	0	0	0	0	0	0	0	1	0	0	0	0	0	0	0	0	20.66	60	72	90	10.94	84	280	7.7	4.95	1.86	1.18	3.17	57	1	1	0	1	0	1	1	0	0	1	0	0	1	0
0	60	3	0	0	0	0	0	0	0	0	1	0	1	1	0	0	0	0	0	0	0	0	29.88	72	60	70	9.3	53	260	8.9	5.76	2.45	0.91	3.99	60	1	1	1	1	1	1	1	0	0	1	0	0	1	1
1	65	3	0	0	0	0	0	0	0	0	0	0	1	1	0	1	1	0	0	0	0	0	24.22	90	72	76	4.93	86	419	6.4	4.28	1.31	0.74	3.18	65	1	1	1	1	0	1	1	3	0	0	1	0	1	1
1	74	3	0	0	0	0	0	0	0	0	0	0	0	0	1	0	0	0	0	0	0	0	25.1	80	60	73	4.84	82	385	11.4	4.51	1.51	1.09	2.86	63	1	0	1	1	1	1	1	3	0	0	1	0	1	1
1	58	3	0	0	0	0	0	0	0	0	1	0	0	0	0	0	0	0	0	0	0	0	21.88	75	60	72	4.21	91	413	10	3.04	1.22	0.79	1.91		1	1	0	1	0	1	1	0	0	1	0	0	1	1
0	62	3	1	0	0	0	0	0	0	0	0	0	1	1	0	0	0	0	0	0	0	0	26.67	80	87	72	6.15	57	230	7.6	3.41	2.16	0.84	1.95	59	1	1	1	1	0	1	1	0	0	1	0	0	1	1
0	69	3	0	0	0	0	0	0	0	0	0	0	1	0	0	0	0	0	0	0	0	0	21.57	52	68	70	5.57	54	333	5	5.59	4.81	1	3.36	68	1	1	1	1	1	0	1	0	0	1	0	0	1	1
1	64	3	0	0	0	0	0	0	0	0	0	0	0	0	0	0	0	0	0	0	0	0	31.43	89	76	67	6.55	85	222	4.1	3.78	1.94	1.07	2.12		1	1	1	0	0	1	1	0	0	1	0	0	1	0
1	76	3	0	0	0	0	0	0	0	0	0	0	0	0	0	0	0	0	0	0	0	0	20.98	65	78	70	5.13	100	334	16.2	3.79	2.06	1.31	2.01	67	1	1	1	1	0	1	1	1	1	0	0	0	1	0
1	74	3	0	0	0	0	0	0	0	0	0	0	0	0	1	0	0	0	0	0	0	0	21.79	70	68	64									69	1	1	1	1	0	1	1	1	1	0	0	0	1	0
0	69	3	0	0	0	0	0	0	0	0	0	0	1	0	0	0	0	0	0	0	0	0	29.04	75	59	75	5.58	55	346	5.4	5.82	1.29	1.45	3.81	65	1	1	1	1	0	1	1	0	0	1	0	0	1	0
0	72	3	0	0	0	0	0	0	0	0	0	0	0	0	0	0	0	0	0	0	0	0		87	90	68	5.71	29	247	3.4	4.27	2.06	1.35	2.86	61	1	1	1	0	0	0	1	0	0	1	0	0	1	0
1	67	3	0	0	0	0	0	0	0	0	0	0	1	0	1	0	0	0	0	0	0	0	27.68	90	76	71	5.62	90	210	16	3.64	1.01	1.2	2.15		1	1	1	1	0	1	1	1	1	0	0	0	1	0
1	50	3	0	0	0	0	0	0	0	0	0	0	1	0	0	0	0	0	0	0	0	0	25.03	71	70	83	5.22	74	333	10.8	5.94	4.56	0.96	3.46	56	1	1	1	1	0	1	1	1	1	0	0	0	1	0
1	72	3	0	0	0	0	0	0	0	0	0	0	1	0	0	0	0	0	0	0	0	0	22.39	84	86	67		88	499	10.7	4.76	1.88	1.12	3.03	63	1	1	1	1	0	1	1	0	0	1	0	0	1	0
1	77	3	0	0	0	0	0	0	0	0	0	0	1	0	0	0	0	0	0	1	0	1	25.95	75	60	81	4.67	78	356	5.2	1.05	1.19	0.99	0.66	63	1	1	1	1	1	1	1	3	0	0	1	0	1	1
1	62	3	0	0	0	0	0	0	0	0	0	0	0	0	0	0	0	0	0	0	0	0	24.98	82	68	72	5.62	80	292	8.1	5.53	1.32	1.34	3.5	62	1	1	0	0	0	1	1	3	0	0	1	0	1	1
1	56	3	0	0	0	1	0	0	0	0	0	0	1	0	1	1	0	0	1	1	0	0	17.37	72	90	78	5.01	87	263	5.2	4.86	1.37	1.24	2.87	64	1	1	1	0	0	1	1	3	0	0	1	0	1	1
1	69	3	0	0	0	0	0	0	0	0	1	0	0	1	0	0	0	0	0	0	0	0	25.14	76	80	90	7.34	82	290	14.5	3.3	1.37	1.25	1.61	62	1	1	0	0	0	1	1	0	0	1	0	0	1	1
1	53	3	0	0	0	0	0	0	0	0	0	0	1	0	1	0	0	0	0	0	0	0	29.06	89	44	76	5.65	86	349	4	4.77	2.48	1.03	2.61	65	1	1	0	1	0	1	1	0	0	1	0	0	1	0
1	65	3	0	0	0	0	0	0	0	0	0	0	1	1	0	1	1	0	0	0	0	0	23.49	84	76	85	10.06	74	257	9.6	4.32	2.55	1.03	2.28	67	1	1	0	0	0	1	1	0	0	1	0	0	1	1
0	58	3	0	0	0	0	0	0	0	0	0	0	1	1	0	1	0	0	0	1	0	1	23.16	70	82	75	8.05	45	471	3.8	4.52	7.44	0.76	1.31		1	1	0	1	0	1	1	1	1	0	0	0	1	0
0	52	3	0	0	0	0	0	0	0	0	0	0	1	1	0	0	0	0	0	0	0	1	30.48	85	84	61		66	365	9.7	4.63	1.31	1.02	2.5		1	1	1	1	1	1	1	3	0	0	1	0	1	1
0	67	3	0	0	0	0	0	0	0	0	0	0	1	0	0	0	0	0	0	0	0	0	34.28	97	76	62	4.92	56	280	23.2	5.23	1.74	1.22	3.94	65	1	1	1	1	1	1	1	0	0	1	0	0	1	1
1	80	3	1	0	0	1	0	0	0	0	0	0	1	1	0	0	0	0	0	0	0	0	24.21	70	60	90	5.5	98	271	8.2	4.36	3.21	1.02	2.49	56	1	1	1	1	0	1	1	0	0	1	0	0	1	1
0	71	3	0	0	0	0	0	0	0	0	0	1	1	0	0	1	1	0	0	0	0	0	26.71	75	80	60		73	340	5.2					66	1	1	1	0	0	1	1	3	0	0	1	1	1	1
1	76	3	0	0	0	0	0	0	0	0	0	0	1	1	0	0	0	0	0	0	0	0	30.48	70	70	67	5.95	58	361	15.5	5.38	1.67	0.95	3.61	68	1	1	0	1	1	1	1	0	0	1	0	0	1	0
0	55	3	1	0	0	0	0	0	0	0	0	0	0	0	0	0	0	0	0	0	0	0	30.44	80	76	45										1	1	0	1	0	1	1	1	1	0	0	0	1	0
1	63	3	0	0	0	0	0	0	0	0	0	0	1	1	1	0	0	0	0	0	0	0	24.91	92	80	78	9.28	89	326	10.2	4.77	1.53	1.02	2.65		1	1	1	1	1	1	1	3	0	0	1	0	1	1
1	54	3	0	0	0	0	0	0	0	0	1	0	1	0	0	0	0	0	0	0	0	0	24.39	102	82	85	8.12	66	289	9.8	5.29	3.73	0.99	3.34	65	1	1	0	1	0	1	1	1	1	0	0	0	0	0
1	65	3	0	0	0	0	0	0	0	0	0	0	1	0	0	0	0	0	0	0	0	0	18.08	53	70	91	4.8	111	449	11.5	4.36	2.83	0.82	2.3	68	1	1	0	0	1	1	1	1	1	0	0	0	0	0
1	58	3	0	0	0	0	0	0	0	0	0	0	0	0	1	0	0	0	0	0	0	0	22.5	90	84	72	5.7	80	167	4.7	4.39	2.5	0.81	2.67	76	1	1	0	0	0	0	1	3	0	0	1	0	1	1
1	51	3	0	0	0	0	0	0	0	0	0	0	1	0	0	0	0	0	0	0	0	0	21.11	94	84	70	10.28	71	307	5.8	4.25	0.79	0.92	3.23	58	1	1	0	1	0	1	1	1	1	0	0	0	1	0
1	45	3	0	0	0	0	0	0	0	0	0	0	1	0	1	0	0	0	0	0	0	0		85	84	85	4.69	67	303	3	4.95	1.52	1.16	3.51	60	1	0	1	1	0	1	1	1	1	0	0	0	1	0
1	66	3	0	0	0	0	0	0	0	0	0	0	0	0	1	0	0	0	0	0	0	0		80	72	65	4.94	53	241	8.6	4.65	1.78	1.01	3.47	61	1	1	1	0	1	1	1	1	1	0	0	0	1	0
0	66	3	0	0	0	0	0	0	0	0	0	0	1	0	0	0	0	0	0	0	0	0	30.29	89	84	74	5.21	48	246	7.1	3.84	1.04	1.14	2.49	65	1	1	1	1	1	1	1	1	1	0	0	0	1	0
1	47	3	0	0	0	0	0	0	0	0	0	0	1	0	1	1	1	0	0	1	0	0		64	75	82	5.49	66	290	8.3	4.41	3.91	0.67	2.64	70	1	1	1	1	1	1	1	0	0	1	0	0	0	1
1	57	3	0	0	0	0	0	0	0	0	0	0	1	0	1	0	0	0	0	0	0	0	28.33	100	72	69	5.2	77	246	10.3	4.2	1.21	0.98	2.96	70	1	1	0	1	0	1	1	1	1	0	0	0	1	0
0	53	3	0	0	0	0	0	0	1	0	0	0	0	0	0	0	0	0	0	0	0	0	23.4	70	54	65	3.52	48	279	8.2	5.01	1.6	1.69	2.92	48	1	1	0	0	0	1	1	1	1	0	0	0	1	0
1	49	3	0	0	0	0	0	0	0	0	0	0	1	1	0	0	0	0	0	0	0	0	29.86	111	78	96	6.31	84	264	4.8	4.94	2.39	0.92	3.38	61	1	1	1	1	1	1	1	0	0	1	0	0	1	0
1	71	3	0	0	0	0	0	0	0	0	0	0	1	0	0	0	0	0	0	0	0	0	30.78	70	55	70	14.4	91	343	7.3	6.94	3	1.15	4.29	58	1	1	0	1	1	1	1	3	0	0	1	0	1	1
1	82	3	1	0	0	0	0	0	0	0	0	0	0	0	0	1	1	1	0	0	0	0		86	72	66	3.93	58	290	5.9	2.8	1.17	1.12	1.25		1	1	1	1	0	1	1	0	0	1	0	0	0	1
1	66	3	0	0	0	0	0	0	0	0	0	0	0	0	1	0	0	0	0	0	0	0	21.06	93	76	71	6.49	71	286	9.8	3.5	1.9	0.77	2.21	61	1	1	1	0	0	1	1	3	0	0	1	0	1	1
0	77	3	0	0	0	0	0	0	1	0	0	0	1	0	0	0	0	0	0	0	0	0	23.05	76	72	70	6.23	57	299	6	5.43	2.69	1.1	3.69	65	1	1	0	1	0	1	1	1	1	0	0	0	0	0
0	69	3	0	0	0	0	0	0	0	0	0	0	1	1	0	1	1	0	0	0	0	0	31.25	86	64		10.74				4.58	2.88	1.06	2.86	66	1	1	1	1	1	1	0	0	0	1	0	0	1	0
0	44	3	0	0	0	0	0	0	0	0	0	0	1	1	0	0	0	0	0	0	0	0		75	82	70	6.33	47	242	10.3	3.59	1.33	1.07	2.27	61	1	1	1	1	0	1	1	1	1	0	0	0	1	0
1	54	3	0	0	0	0	0	0	0	0	0	0	0	0	0	0	0	0	0	0	0	0	21.26	80	76	65	5.22	52	286	3.6	6.01	2.51	1.03	4.46		1	1	1	1	1	1	1	1	1	0	0	0	1	0
1	84	3	0	0	0	0	0	0	0	0	0	0	1	1	0	0	0	0	0	0	0	0	28.32	60	64		6.39	126	610	15.9					54	1	1	1	1	0	0	1	0	0	1	0	0	1	1
0	70	3	0	0	0	0	0	0	0	0	0	0	1	1	0	0	0	0	0	0	0	0	32.46	76	68	78	8.35	44	421	8.7	6.03	2.68	1.37	4.12	83	1	1	1	1	1	1	1	0	0	1	0	0	1	1
0	69	3	0	0	0	0	0	0	1	0	0	0	1	0	0	0	0	0	0	0	0	0	20.7	60	74	57	4.43	41	194	5.8	4.25	2.93	1.15	2.52		0	1	1	0	0	0	1	1	1	0	0	0	0	0
1	75	3	0	0	0	0	0	0	0	0	0	0	0	1	1	0	0	0	0	0	0	0	20.2	81	62	73	9.98	104	298	9.3	5.36	1.74	1.33	3.35	65	1	1	1	0	0	1	1	0	0	1	0	0	0	1
1	57	3	0	0	0	0	0	0	0	0	0	0	1	0	0	0	0	0	0	0	0	0	19.1	84	73	48	5.81	92	242	9.2	5.3	1.17	2.29	2.45	56	1	1	1	1	0	1	1	1	1	0	0	0	1	0
1	45	3	0	0	0	0	0	0	0	0	0	0	1	0	1	0	0	0	0	0	0	0	27.46	110	62	70	6.89	76	267	5.4	3.4	1.12	0.93	1.96		1	1	0	1	0	1	1	1	1	0	0	0	0	0
0	75	3	0	0	0	0	0	0	0	0	1	0	1	0	0	0	0	0	0	0	0	0	23.92	79	84	65	5.28	52	205	2	4.29	1.16	1.43	2.09	60	1	1	1	1	0	1	1	0	0	1	0	0	1	0
1	46	3	0	0	0	0	0	0	0	0	0	0	1	0	0	0	0	0	0	0	0	1	23.35	97	98	78	4.53	69	280	11.1	5.03	1.32	1.03	3.37	69	1	1	1	1	0	1	1	1	1	0	0	0	1	0
1	60	3	0	0	0	0	0	0	0	0	0	0	0	0	1	0	0	0	0	0	0	0	14.66	65	50	71									62	1	1	0	1	0	1	1	1	1	0	0	0	1	0
1	63	3	1	0	0	0	0	0	0	0	0	0	1	0	1	0	0	0	0	0	0	1	18.38	70	70	71	4.98	78		3.7	3.53	0.86	1.16	2.16	65	1	1	1	0	0	1	1	0	0	1	0	0	1	1
1	66	3	1	0	0	0	0	0	0	0	0	0	1	1	1	1	1	0	1	1	0	0	24.73	80	66	104	7.58	57	282	8.9	3.69	1.36	1.05	2.38	59	1	0	1	1	1	1	1	0	0	0	1	1	1	1
1	77	3	0	0	0	0	0	0	0	0	0	0	0	0	0	0	0	0	0	0	0	1	24.22	85	80	62	5.58	59	229	8.1	2.75	0.9	1.17	1.23	67	1	1	1	0	0	1	0	3	0	0	1	0	1	1
1	69	3	0	0	0	0	0	0	0	0	0	0	0	0	1	0	0	0	0	0	0	0	21.45	78	80	65									68	1	1	1	0	0	1	1	0	0	1	0	0	0	1
1	46	3	0	0	0	0	0	0	1	0	1	0	1	0	0	0	0	0	0	0	0	0	31.14	103	64											1	1	0	0	0	0	1	0	0	1	0	0	0	1
1	64	3	0	0	0	0	0	0	0	0	0	0	1	0	1	0	0	0	0	0	0	0	19.9	80	66	75	4.97	82	294	8.4	3.89	2.6	0.87	1.79	60	1	1	1	1	0	1	1	1	1	0	0	0	0	1
1	51	3	0	0	0	0	0	0	0	0	0	0	0	1	0	0	0	0	0	0	0	1	21.63	80	62	76	6.1	63	291	2.9	3.33	2.34	0.84	1.52		1	1	1	0	0	1	1	1	1	0	0	0	0	0
1	38	3	0	0	0	0	0	0	0	0	0	0	1	0	0	0	0	0	0	0	0	0	22.23	87	88	80	4.68	69	282	8.4	4.62	1.94	0.94	2.8	64	1	1	1	1	0	1	1	3	0	0	1	0	1	1
1	50	3	0	0	0	0	0	0	0	0	0	0	0	1	1	0	0	0	0	0	0	0	23.51	81	64	82	9.06	33	229	6.2	3.32	1.49	0.72	1.88	66	1	1	1	0	0	1	1	1	1	0	0	0	0	1
0	43	3	0	0	0	0	0	0	0	0	0	0	0	0	0	1	1	0	0	0	0	0	24.8	85	72	64	4.65	41	132	5.3	4.39	1.09	1.16	2.56	38	1	1	0	0	0	1	1	1	1	0	0	0	1	0
1	49	3	0	0	0	0	0	0	0	0	0	0	0	0	0	0	0	0	0	0	0	0		75	62	74	5.48	55	221	7.5	3.64	1.31	1.11	1.98		1	1	1	0	0	1	1	1	1	0	0	0	1	0
1	55	3	0	0	0	0	0	0	0	0	0	0	0	1	0	0	0	0	0	0	0	0	18.21	73	60	56	10.95	61	276	9.9	2.87	1.95	0.75	1.37	69	1	1	0	0	0	0	1	1	1	0	0	0	1	0
0	50	3	0	0	0	0	0	0	0	0	0	0	1	1	0	0	0	0	0	0	0	0	28.32	90	65	95	8.36	53	272	9.7	3.44	1.67	0.8	1.85	62	1	1	1	1	1	1	1	1	1	0	0	0	0	1
0	74	3	0	0	0	1	0	0	0	0	0	0	1	1	1	1	1	0	0	0	0	0	28.1	95	80	63	11.83	81	238	3.2	6.37	1.9	1.6	3.66	48	1	1	0	1	0	1	1	0	0	1	0	0	1	0
0	78	3	1	0	0	0	0	0	0	0	0	1	1	1	0	1	1	0	0	0	0	0		68	83	72	12.07	107	393	2.8	4.72	4.17	0.95	2.15	63	1	1	1	1	1	1	0	1	1	0	0	0	0	1
0	60	3	0	0	0	0	0	0	0	0	0	0	1	0	0	0	0	0	0	0	0	0	30.3	60	68	70	4.99	60	325	4	4.54	2.75	1.24	2.08	52	1	1	1	1	0	1	1	1	1	0	0	0	1	0
0	70	3	0	0	0	0	0	0	0	0	0	0	1	0	0	0	0	0	0	0	0	0	29.9	80	85	51	4.4	58	221	4.7	3.81	0.54	1.28	1.93	65	1	1	0	1	0	1	0	3	0	0	1	0	1	1
1	55	3	0	0	0	0	0	0	0	0	0	0	0	0	0	0	0	0	0	0	0	0	21.72	80	76	82	5.04	96	364	11.7	5.65	1.35	1.19	3.48	65	1	1	1	1	0	1	1	1	1	0	0	0	1	0
1	39	3	0	0	0	0	0	0	0	0	1	0	0	0	0	0	0	0	0	0	0	1	21.38	76	68	74	4.96	66	320	4.5	2.93	2.17	0.62	1.43	61	1	1	1	0	0	1	1	1	1	0	0	0	1	0
1	58	3	0	0	0	0	0	0	0	0	0	0	1	1	0	0	0	0	0	0	0	0	25.95	104	70	83	7.6	78	392	8	6.5	1.2	1.79	4.17	71	1	1	1	1	1	1	1	1	1	0	0	0	0	1
1	65	3	0	0	0	0	0	0	0	0	0	0	1	0	1	0	0	0	0	0	0	0	28.34	90	82	70	4.8	96	389	6.3	3.3	1	0.86	1.83	63	1	1	1	0	0	1	1	1	1	0	0	0	0	1
0	76	3	0	0	0	0	0	0	1	0	0	0	1	1	0	1	0	0	0	0	1	0	24.03	75	70	68	6.82	68	210	4.6	5.87	3.67	1.07	3.67	65	1	1	1	0	1	1	1	0	0	1	0	0	0	1
1	81	3	1	0	0	0	0	0	0	0	1	0	1	0	1	0	0	0	0	0	0	0	29.39	90	78	72	4.7	83	407	8.4	3.95	1.29	1.08	2.14	60	1	1	1	1	0	1	1	0	0	1	0	0	0	1
1	74	3	0	0	0	0	0	0	0	0	0	0	1	0	0	0	0	0	0	0	0	0	22.49	80	80	66	6.38	93	342	4.8	3.75	1.08	1.46	1.57	58	1	1	0	0	1	1	1	1	1	0	0	0	0	0
0	69	3	1	1	0	0	0	0	0	0	0	0	1	1	0	0	0	0	0	1	0	0	32.03	92	92	56	6.46	47	218	6.9	3.88	1.7	1.37	1.83		1	1	0	1	1	1	1	0	0	1	0	0	1	0
1	62	3	0	0	0	0	0	0	0	0	0	0	1	0	1	0	0	0	0	0	0	0	23.32	92	62	75	7.54	75	393	4.6	3.52	8.25	0.43	1.34	67	1	1	0	1	1	1	1	1	1	0	0	0	1	0
1	76	3	0	0	0	0	0	0	0	0	0	0	1	0	0	0	0	0	0	0	0	0	23.59	90	72	59	8.2	66	263	12	3	1.5	0.87	1.47	56	1	1	0	1	0	0	1	0	0	1	0	0	1	0
1	63	3	0	0	0	1	0	0	0	0	0	0	1	1	0	0	0	0	0	0	0	0	21.3	84	72	69	10.18	75	312	8.1	3.26	1.86	0.77	1.79	58	1	1	1	1	0	1	1	0	0	1	0	0	1	0
1	68	3	0	0	0	0	0	0	0	0	0	0	0	0	1	0	0	0	0	0	0	0	22.65	79	88	63	4.7	65	376	4.8	6.08	2.84	1.05	3.81		1	1	1	0	0	1	0	3	0	0	1	0	1	1
0	74	3	0	0	0	0	0	0	0	0	0	0	0	0	0	1	1	0	0	0	0	0	25.44	75	60	69	5.74	62	221	6.4	4.25	1.13	1.32	2.64	63	1	1	1	0	0	1	1	3	0	0	1	0	1	1
1	67	3	0	0	0	0	0	0	0	0	0	0	0	0	1	0	0	0	0	0	0	0	21.89	76	68	61	5.46	51	294	6.6	5.31	1.65	0.89	3.46	61	1	1	0	1	0	1	1	1	1	0	0	0	0	1
1	46	3	0	0	0	0	0	0	0	0	1	0	1	0	0	0	0	0	0	0	0	0	21.97	81	80	72										1	1	1	1	0	1	1	3	0	0	1	0	1	1
1	59	3	0	0	0	0	0	0	0	0	0	0	0	0	1	0	0	0	0	0	0	0	24.49	94	67	86	5.77	57	387	9.2	4.97	3.12	1.13	2.81	63	1	1	1	0	0	1	1	0	0	1	0	0	1	1
1	75	3	0	0	0	0	0	0	0	0	0	0	1	0	1	0	0	0	0	0	0	1	21.72	80	62	62	4.53	73	314	8.8	4.73	1.21	0.93	3.11	58	1	1	0	1	0	1	1	1	1	0	0	0	1	0
1	62	3	0	0	0	0	0	0	0	0	0	0	0	1	0	0	0	0	0	0	0	0	23.88	86	63	64	7.26	63	281	9.4	4.18	1.32	1.07	2.52	61	1	1	0	0	0	1	1	1	1	0	0	0	0	1
0	65	3	0	0	0	0	0	0	0	0	0	0	1	1	0	0	0	0	0	0	0	1	31.64	100	72	66	7.2	38	241	8.6	4.53	2.8	1.12	2.39	64	1	1	0	0	1	1	1	1	1	0	0	0	1	0
1	48	3	0	0	0	0	0	0	0	0	0	0	1	0	1	0	0	0	0	0	0	0	19.55	75	66	75	6.15	49	318	7.7	6.36	3.12	1.28	3.95	66	1	1	1	1	1	1	1	1	1	0	0	0	1	0
0	72	3	0	0	0	0	0	0	0	0	0	0	0	1	0	0	0	0	0	0	0	0	21.83	76	85	56	7.9	44	278	10.5	3.22	1.36	0.88	1.75	65	1	1	1	0	0	1	1	0	0	1	0	0	1	0
1	45	3	0	0	0	0	0	0	0	0	0	0	0	0	1	0	0	0	0	1	0	0	18.78	80	70	79	3.84	71	349	5.7	8.49	2.96	0.97	6.32	58	1	1	1	1	0	1	1	1	0	1	0	0	1	0
1	63	3	0	0	0	0	0	0	0	0	1	0	0	0	1	1	0	0	1	1	0	0	21.88	76	52	57	5.09	73	206	3.8	4.21	0.85	2.18	2.14	67	1	1	0	1	0	1	1	3	0	0	1	0	1	1
0	49	3	0	0	0	0	0	0	0	0	1	0	1	0	0	1	1	1	0	0	0	0		95	70	55	4.83	49	181	5.5	2.81	1.46	1.16	0.7	70	1	0	1	1	1	1	1	1	1	0	0	0	0	0
1	78	3	0	0	0	0	0	0	0	0	0	0	1	1	1	0	0	0	0	0	0	1	23.56	68	70	71	5.08	96	303	13.1	5.61	2.03	0.91	3.88	63	1	1	0	0	0	1	1	0	0	1	0	0	0	1
1	50	3	0	0	0	0	0	0	0	0	0	0	0	0	1	0	0	0	0	0	0	0	17.75	56	68	72	7.37	76	299	4.8	6.75	1.61	1.03	4.64		1	1	1	1	0	1	1	1	1	0	0	0	0	1
0	52	3		0	0	0	0	0	0	0	0	0	0	0	0	0	0	0	0	0	0	0	25.32	84	76	75	4.49	47	338	8.3	4.9	2.26	1.14	2.78	69	1	1	1	0	0	1	1	1	1	0	0	0	1	0
1	58	3	0	0	0	0	0	0	0	0	0	0	1	0	1	0	0	0	0	0	0	0	23.32	80	72	80	6.44	87	262	21.1	4.27	2.91	1.14			1	1	1	1	1	1	1	3	0	0	1	0	1	1
1	51	3	0	0	0	0	0	0	0	0	1	0	1	1	1	0	0	0	0	0	0	1	21.71	84	68	88										1	1	1	1	0	1	1	1	1	0	0	0	1	0
1	59	3	1	0	0	0	0	0	0	0	0	0	0	0	1	0	0	0	0	0	0	0	26.56	90	86	59	4.61	73	305	7.2	4.6	2.01	1.16	2.6	66	1	1	1	1	1	1	1	0	0	1	0	0	1	0
1	56	3	0	0	0	0	0	0	0	0	0	0	0	0	1	0	0	0	0	1	0	0	21.12	74	80	70	6.98	68	321	15	3.49	2.36	1.7	2	58	1	1	1	1	0	1	1	0	0	1	0	0	1	1
1	48	3	0	0	0	0	0	0	0	0	0	0	0	0	0	0	0	0	0	0	0	0	18.25	66	62	65	5.1	55	221	24.8	4.06	0.88	1.02	2.47	67	1	1	0	0	0	1	1	1	1	0	0	0	0	1
1	59	3	0	0	0	0	0	0	0	0	0	0	1	0	1	0	0	0	0	0	0	0	25.26	100	89	71	4.4	49	190	19	5.38	1.76	1.06	3.56	66	1	1	1	1	0	1	1	0	0	1	0	0	1	1
1	72	3	0	0	0	0	0	0	1	0	0	0	1	0	0	0	0	0	0	0	0	0	21.22	80	76	81	4.31	67	229	6.9	3.27	1.25	1.03	1.72	62	1	1	1	0	0	1	1	3	0	0	1	0	1	1
1	56	3	0	0	0	0	0	0	0	0	0	0	0	0	1	0	0	0	0	0	0	0	22.76	80	70	67	4.97	64.7	287	3.4	4.32	1.9	0.8	2.66	63	1	1	0	0	1	1	1	0	0	1	0	0	1	0
1	63	3	0	0	0	0	0	0	0	0	0	0	1	1	0	0	0	0	0	0	0	0	22.66	50	70	75	10.52	47	236	4.6	4.66	3.24	0.88	2.56		1	1	1	1	1	1	1	3	0	0	1	0	1	1
1	53	3	0	0	0	0	0	0	0	0	0	0	1	1	0	0	0	0	0	0	0	0	23.03	77	75	82	7.6	50	441	5.8	4.28	4.91	0.87	2.13		1	1	1	0	0	1	1	0	0	1	0	0	1	1
1	67	3	0	1	0	0	0	0	0	0	0	0	1	0	1	0	0	0	0	0	0	0	24.57	78	80	66	4.96	66	274	13.8	4.52	1.27	1.01	2.96	75	1	1	0	1	1	0	1	3	0	0	1	0	1	1
1	54	3	0	0	0	0	0	0	0	0	0	0	0	0	0	0	0	0	0	0	0	0	19.72	72	58	61	4.87	54	251	7.8	5.03	1.13	1.2	3.21		1	1	1	0	0	1	1	1	1	0	0	0	1	0
0	71	3	0	0	0	0	0	0	0	0	0	0	1	0	0	0	0	0	0	0	0	0	28.04	90	75	58	3.92	56	191	14.7	4.79	0.97	2.32	1.08		1	1	0	1	1	1	1	0	0	1	0	0	0	1
1	66	3	0	0	0	0	0	0	0	0	0	0	0	0	1	0	0	0	0	0	0	0	22.5	68	92	67	4.78	68	221	10	4.61	1.1	1.18	2.7	63	1	1	1	0	0	1	1	1	1	0	0	0	1	0
1	26	3	1	0	0	0	0	0	0	0	0	0	0	0	0	0	0	0	0	0	0	0	19.02	84	90	69	3.99	60	253	6.9	4.38	3.23	1.1	2.17	69	1	1	1	1	0	1	1	3	0	0	1	0	1	1
1	43	3	0	0	0	0	0	0	0	0	0	0	0	0	0	0	0	0	0	0	0	0	26.89	100	84	65	3.85	65	319	6.8	4.55	4.53	0.72	2.42	65	1	1	0	0	0	1	1	1	1	0	0	0	1	0
1	54	3	0	0	0	0	0	0	0	0	0	0	1	0	1	0	0	0	0	0	0	0	28.23	90	75	69	5.8	58	270	10	4.15	1.89	0.94	2.42	63	1	1	1	1	0	1	1	3	0	0	1	0	1	1
0	64	3	0	0	0	0	0	0	1	0	0	0	1	1	0	0	0	0	0	0	0	0	30.86	76	70	66	10.2	33	203	2.7	4.34	2.76	0.89	2.34		1	1	1	1	1	1	1	1	1	0	0	0	1	0
0	46	3	0	0	0	0	0	0	0	0	0	0	1	0	0	0	0	0	0	0	0	0	25.6	70	80	55	4.89	37	163	7.9	3.85	1.28	1.06	2.14	62	1	1	0	0	1	1	1	1	1	0	0	0	1	0
1	48	3	0	0	0	1	0	0	0	0	0	0	0	0	1	0	0	0	0	0	0	0	26.53	112	67	82	5.2	79	305	5.9	4.06	2.25	1.17	2.14	62	1	1	0	1	1	1	1	1	1	0	0	0	1	0
0	70	3	0	0	0	0	0	0	1	0	0	0	1	1	0	1	1	0	0	0	1	0	33.2	87	63	77	5.02	65	263	5.5	5.4	2.3	1.08	3.37	67	1	0	1	1	0	1	1	3	0	0	1	0	1	1
1	67	3	0	0	0	0	0	0	0	0	0	0	1	1	0	0	0	0	0	0	0	0	23.49	77	76	80	8.5	71		15.2	5.09	1.24	1.75	2.19	64	1	1	0	0	0	0	1	3	0	0	1	0	1	1
1	43	3	0	0	0	0	0	0	0	0	0	0	0	0	0	1	0	0	1	1	0	0	19.03	60	70	83	4.47	91	434	5.5	3.56	2.08	0.66	2.17		1	1	1	0	0	1	1	3	0	0	1	0	1	1
1	56	3	0	0	0	0	0	0	0	0	0	0	0	0	1	0	0	0	0	0	0	0	21.71	93	83	75	5.36	52	246	6.2	4.97	1.85	0.9	3.26	67	1	1	1	1	0	1	1	0	0	1	0	0	1	1
1	72	3	0	0	0	0	0	0	0	0	0	0	1	0	0	0	0	0	0	0	0	0	24.22	70	55	74	5.47	80	255	4.6	4.72	1.53	1.01	3.15	54	1	1	1	1	0	1	1	1	1	0	0	0	1	0
1	58	3	0	0	0	0	0	0	0	0	1	0	1	1	1	0	0	0	0	0	0	0	22.6	90	76	93	4.78	85	333	6.5	3.12	1.52	0.97	1.34	66	1	1	1	1	0	1	1	0	0	1	0	0	1	1
0	66	3	0	0	0	0	0	0	0	0	0	0	1	0	0	0	0	0	0	0	0	0	24.16	92	76	50		44	267	4.8	5.42	0.94			61	1	1	1	1	1	1	1	1	1	0	0	0	1	0
1	53	3	0	0	0	0	0	0	0	0	0	0	1	0	0	0	0	0	0	0	0	0	24.06	86	73	81	4.7	78	383	9.5	4.37	2.94	1.19	2.7		1	1	0	0	1	1	1	1	1	0	0	0	0	0
1	47	3	0	0	0	0	0	0	0	0	1	0	0	0	1	0	0	0	0	0	0	0	19.55	95	76	74	4.78	67	287	6.4	4.87	2.1	1.02	2.84		1	1	1	0	0	1	1	1	1	0	0	0	1	0
0	54	3	0	0	0	0	0	0	0	0	0	0	0	0	0	0	0	0	0	0	0	0	24.56	83	61	65	4.72	41	268	5.8	4.61	1.3	1.58	2.45	59	1	1	1	1	0	1	1	0	0	1	0	0	1	0
1	76	3	0	0	0	0	0	0	0	0	0	0	1	0	0	0	0	0	0	0	0	0	21.97	80	80	82	4.02	88	326	11.4	3.84	1.17	1.21	2.02	61	1	1	1	0	0	1	1	0	0	1	0	0	0	1
0	70	3	0	0	0	1	0	0	0	0	0	0	0	0	0	0	0	0	0	0	0	0	24.03	77	70	60	6.14	46	188	10.5	2.92	1.05	1.4	1.25	59	1	1	1	0	0	1	1	1	1	0	0	0	1	0
1	83	3	1	0	0	0	0	0	0	0	0	0	0	0	1	0	0	0	0	0	0	0	24.06	78	80	78	5.64	78	479	7.8	4.6	1.7	0.97	2.98	66	1	1	0	0	0	1	1	1	1	0	0	0	0	1
1	58	3	0	0	0	0	0	0	0	0	0	0	1	0	0	0	0	0	0	0	0	0	18.92	84	72	67	5.49	58	358	5.5	4.7	2.34	1.18	2.68	67	1	1	1	0	1	1	1	0	0	1	0	0	1	1
1	72	3	0	0	0	0	0	0	0	0	0	0	1	0	0	0	0	0	0	0	0	0	17.11	56	45	80	5.95	66	319	5.1	4.43	1.57	1.06	2.7		1	1	1	1	0	1	1	1	1	0	0	0	0	1
1	61	3	0	0	0	0	0	0	0	0	0	0	1	0	0	0	0	0	0	0	0	0	21.47	80	80	81	4.66	86	372	5.8	4.32	1.61	0.95	2.66	60	1	1	1	1	1	1	1	0	0	1	0	0	0	1
1	60	3	0	0	0	0	0	0	0	0	0	0	0	0	0	0	0	0	0	0	0	0	19.59	70	74	66	5.21	58	291	3.9	2.9	1.7	1.29	0.76		1	0	1	1	0	1	1	0	0	1	0	0	0	1
0	49	3	0	0	0	0	0	0	0	0	0	0	0	0	0	0	0	0	0	0	0	0	21.88	72	84	64	5.32	42	212	5.6	4.04	2.19	0.74	2.46	59	1	1	1	0	0	1	1	1	1	0	0	1	0	0
1	63	3	0	0	0	0	0	0	0	0	0	0	1	0	0	0	0	0	0	0	0	0	21.22	85	88	85	4.89	73	363	8.2	3.19	3.38	0.77	1.43		1	1	1	1	0	1	1	1	1	0	0	0	1	0
1	55	3	0	0	0	0	0	0	0	0	0	0	1	0	1	1	0	0	0	0	1	0	24.22	90	65	75	6.12	65	231	5.7	5.71	1.52	1.45	3.6	66	1	1	1	1	1	1	1	1	1	0	0	0	1	0
1	57	3	0	0	0	0	0	0	0	0	0	0	0	0	0	0	0	0	0	0	0	0	19.13	68	56	69	4.16	84	321	4.4	4.57	1.91	0.92	2.86	68	1	1	1	0	0	1	1	3	0	0	1	0	1	1
0	53	3	0	0	0	0	0	0	0	0	0	0	1	0	0	0	0	0	0	0	0	1	29.14	95	80	52	4.73	68	225	5.8	6.53	2.4	1.13	4.39	62	1	1	1	1	0	1	1	0	0	1	0	0	1	1
1	51	3	0	0	0	0	0	0	0	0	0	0	1	1	0	0	0	0	0	0	0	0	22.55	94	74	79	6.13	67	261	3.6	4.46	4.18	0.94	2.07	64	1	1	1	0	0	1	1	0	0	1	0	0	1	1
0	60	3	0	0	0	0	0	0	0	0	0	0	0	1	0	0	0	0	0	0	0	0	31.18	78	80	59	15.2	42	116	2.6	3.57	2.88	0.65	2		1	1	1	0	0	1	1	0	0	1	0	0	0	1
1	36	3	0	0	0	0	0	0	0	0	0	0	1	0	1	0	0	0	0	0	0	0	23.67	120	76	98	4.37	74	369	3.9	5.57	3.38	1.03	3.29		1	1	1	1	0	1	1	1	1	0	0	0	0	1
0	78	3	0	0	0	0	0	0	0	0	0	0	1	1	0	0	0	0	0	0	0	0	30.15	91	80	62	8.74	29	172	7.3	3.56	1.97	0.83	2.01		1	1	1	1	1	1	1	3	0	0	1	1	0	1
0	53	3	0	0	0	0	0	0	0	0	0	0	0	0	0	0	0	0	0	0	0	0	24.77	80	76	59	5.06	68	157	4.1	4.46	1.17	1.06	2.67		1	1	1	1	0	1	1	1	1	0	0	0	0	0
0	60	3	0	0	0	0	0	0	0	0	0	0	1	0	0	0	0	0	0	0	0	1	22.77	81	48	67	9.29	40	200	6.9	5.2	1.16	1.35	3.29		1	1	0	0	0	1	1	1	1	0	0	0	0	0
1	60	3	0	0	0	0	0	0	0	0	0	0	0	1	1	1	0	0	1	0	0	0	22.31	88	80	79	7.25	73	407	7.6	3.64	1.08	0.72	2.35	61	1	1	1	0	0	1	1	1	1	0	0	0	1	0
1	43	3	0	0	0	0	0	0	0	0	0	0	0	0	1	0	0	0	0	0	0	0	25.01	81	56	90	4.05	87	411	4.9	3.52	1.21	0.94	1.99		1	1	1	1	0	1	1	0	0	1	0	0	1	1
0	66	3	0	0	0	0	0	0	0	0	0	0	1	0	0	0	0	0	0	0	0	0	23.44	70	72	67	10.39	49	222	1.6	3.5	1.63	0.94	1.91		1	1	0	1	0	1	1	0	0	1	0	0	1	0
1	65	3	0	0	0	0	0	0	0	0	0	0	0	0	0	0	0	0	0	0	0	0	19.03	70	64	59	4.3	66	256	5.8	4.71	1.3	1.01	2.73	53	1	1	0	1	0	1	1	0	0	1	0	0	1	0
1	75	3	1	0	0	0	0	0	0	0	0	0	1	0	1	0	0	0	0	0	0	0	18.42	80	68	83	4.55	58	215	2.8	3.92	3.03	0.83	2.07	63	1	1	1	0	1	1	1	0	0	1	0	0	1	0
1	58	3	0	0	0	0	0	0	0	0	0	0	0	0	0	0	0	0	0	0	0	0	25.95	90	68	69	4.52	68	308	9.2	3.77	0.96	1.19	2.08	62	1	1	1	1	1	1	1	1	1	0	0	0	1	0
1	41	3	0	0	0	0	0	0	0	0	0	0	1	1	1	0	0	0	0	0	0	0		88	84	70		59	266	9.2	4.2	1.6	1.57	2.17		1	0	1	1	0	1	1	1	1	0	0	0	1	0
0	42	3	1	0	0	0	0	0	0	0	0	0	1	0	0	0	0	0	0	0	0	0	29.74	95	60	60	5.1	55	217	4.4	4.84	1.27	1.16	2.99		1	1	0	1	0	1	1	0	0	1	0	0	1	0
1	43	3	0	0	0	0	0	0	0	0	0	0	0	0	1	0	0	0	0	0	0	0	17.58	70	60	59	4.33	77	260	5.5	3.33	0.91	1.51	1.59		1	1	1	0	0	1	1	0	0	1	0	0	0	1
1	73	3	0	0	0	0	0	0	1	0	0	0	1	0	0	0	0	0	0	0	0	0	25.35	90	80	90	4.76			8	3.36	1.08	1.28	1.49		1	1	1	1	0	1	0	3	0	0	1	0	1	1
1	53	3	0	0	0	0	0	0	0	0	0	0	1	0	1	1	1	0	0	0	0	0	21.97	92	72	60	5.55	61	292	2.9	4.76	1.45	1.17	3.02	62	1	0	0	1	0	1	1	0	0	1	0	0	1	1
0	65	3	0	1	0	0	0	0	0	0	0	0	1	0	0	0	0	0	0	0	0	0	22.03	70	68	64	4.73	53	267	12.8	4.36	1.11	1.41	2.48		1	0	0	0	1	0	0	3	0	0	1	0	1	1
1	75	3	0	0	0	0	0	0	0	0	0	0	1	0	0	0	0	0	0	1	0	0		92	86	80	4.9	77	404	7.2	5.14	1.04	1.14	3.2	58	1	1	1	1	0	1	1	3	0	0	1	1	1	1
1	51	3	0	0	0	0	0	0	0	0	0	0	1	0	0	0	0	0	0	0	0	0	23.94	88	66	70	4.93	53	332	12	5.18	1.88	1.11	2.81	65	1	1	1	0	1	1	1	0	0	1	0	0	1	0
0	37	3	0	0	0	0	0	0	0	0	0	0	0	0	0	1	1	1	0	0	0	0		81	64	49	4.45	55	106	7.6	3.93	0.62	1.46	1.85	64	1	0	0	1	1	1	1	1	1	0	0	0	1	0
1	57	3	0	0	0	0	0	0	0	0	0	0	1	0	1	1	0	0	1	1	0	1	26.37	75	62	58	3.98	79	418	3.2	4.06	1.31	1.29	1.87		1	1	1	0	0	1	1	0	0	1	0	0	1	1
0	42	3	0	0	0	0	0	0	0	0	0	0	0	0	0	0	0	0	0	0	0	0	27.15	90	80	63	4.88	45	179	6	5.06	2.96	0.93	2.6		1	1	0	0	0	1	1	0	0	1	0	0	1	0
1	62	3	0	0	0	0	0	0	0	0	1	0	0	0	1	0	0	0	0	0	0	0	24.51	96	80	72	5.25	81	219	12.9	3.3	1.8	1.21	1	72	1	1	1	0	0	1	1	0	0	1	0	0	1	0
1	34	3	0	0	0	0	0	0	0	0	0	0	1	1	1	0	0	0	0	0	0	0	24.51	100	68	94	6.6	55	376	11	5.19	6.27	0.71	3.13		1	0	1	1	0	1	1	3	0	0	1	0	1	1
1	59	3	0	0	0	0	0	0	0	0	0	0	0	0	0	0	0	0	0	0	0	0	25.53	95	67	47	4.11	89	234	4.7	4.27	0.58	1.72	1.81	69	1	1	1	1	1	1	1	1	1	0	0	0	0	0
0	68	3	0	0	0	0	0	0	0	0	0	0	0	1	0	0	0	0	0	0	0	0	25.18	81	64	51	6.59	35	240	9.8	4.08	1.52	1.16	2.05	64	1	1	1	1	0	1	1	1	1	0	0	0	0	1
1	71	3	0	0	0	0	0	0	0	0	0	0	1	1	0	0	0	0	0	0	0	0	20.76	70	82	79	9.7	78	276	5.2	4.16	2.15	1.12	2.08	64	1	1	1	1	1	1	1	0	0	1	0	0	1	0
1	79	3	0	0	0	0	1	0	0	0	0	0	1	1	0	1	1	0	0	0	0	0	19.38	68	60	65	5.52	88	412	5.3	3.42	1.03	0.84	1.84	40	1	1	0	1	0	1	1	1	1	0	0	0	1	0
1	63	3	0	0	0	0	0	0	0	0	0	0	0	1	0	0	0	0	0	0	0	0	19.49	75	92	55	6.24	80	318	6.4	11.06	24.78	0.73	0.11	58	0	1	0	0	0	1	1	3	0	0	1	0	1	1
1	49	3	0	0	0	0	0	0	0	0	0	0	0	0	0	1	0	0	0	1	0	0	24.77	100	80	99	5.37	83	574	6.3					59	1	1	0	1	1	1	1	0	0	1	0	0	1	0
1	52	3	0	0	0	1	0	0	0	0	0	0	0	0	1	0	0	0	0	0	0	0		80	53	56	4.4	58	310	6.4	3.08	1.2	0.99	1.48	60	1	1	1	1	0	1	1	0	0	1	0	0	1	1
1	30	3	0	0	0	0	0	0	0	0	0	0	0	0	1	0	0	0	0	0	0	0	24.17	80	75	69	4.09	84	177	6.4	6.63	1.32	1.11	4.09	62	1	1	1	1	0	1	1	3	0	0	1	0	1	1
1	40	3	0	0	0	0	0	0	0	0	0	0	1	1	1	1	1	1	1	0	0	0	22.76	70	86	62	8.74	63	586	9.6	4.1	2.13	0.89	2.27	62	1	1	1	0	1	1	1	1	1	0	0	0	1	0
1	43	3	0	0	0	1	0	0	0	0	0	0	0	0	1	0	0	0	0	0	0	0	23.31	82	80	56										1	1	0	0	0	0	1	1	1	0	0	0	0	0
0	74	3	0	0	0	0	0	0	0	0	0	0	1	0	0	0	0	0	0	0	0	0	34.77	80	76	58	4.33	61	252	5	3.78	1.66	1.03	1.62		1	1	0	1	0	1	1	3	0	0	1	0	1	1
1	60	3	0	0	0	0	0	0	0	0	0	0	0	0	1	0	0	0	0	0	0	0	26.89	98	90	58	5.04	52	278	4.9	5.26	1.16	1.66	3.38	69	1	1	0	1	0	1	1	3	0	0	1	0	1	1
1	51	3		0	0	0	0	0	0	0	0	0	0	0	1	0	0	0	0	0	0	0	21.97	85	88	64	5	88	324	25	5	2	1.26		64	1	1	1	1	0	1	1	1	1	0	0	0	1	0
0	41	3	0	0	0	0	0	0	0	0	0	0	0	0	0	0	0	0	0	0	0	0	22.21	73	60	51	4.07	54	175	5.9	3.56	1.23	1.45	1.85	77	1	1	1	0	0	1	1	1	1	0	0	0	1	0
1	43	3	0	0	0	0	0	0	0	0	0	0	0	0	0	0	0	0	0	0	0	0	24.5	80	78	73	4.41	80	278	5.1	4.31	1.45	1.16	2.76	62	1	1	1	1	1	1	1	1	1	0	0	0	1	0
0	75	3	1	0	0	0	0	0	0	0	0	0	0	0	0	1	1	0	0	0	0	0	26.62	79	64	52		52	305	3.6	6.4	0.74	1.7	4.64	66	1	1	1	1	0	0	1	1	1	0	0	0	0	0
0	58	3	0	0	0	0	0	0	0	0	0	0	0	0	0	0	0	0	0	0	0	0	21.72	80	70	45		15	141	5.6	4.75	0.42	1.45	3.43		1	1	1	1	0	1	1	1	1	0	0	0	1	0
1	74	3	0	1	0	0	0	0	0	0	0	0	1	0	1	1	0	0	1	0	0	0	20.98	80	84	75	4.11	86	296	15.2	5.29	1.31	1.32	2.84	69	1	1	1	1	1	1	1	0	0	1	0	0	1	1
1	61	3	0	0	0	0	0	0	0	0	0	0	1	0	0	0	0	0	0	0	0	0	28.73	90	80	77	8.45	57	336	12.5	3.37	1.28	1.16	2.03		1	1	0	0	1	0	1	0	0	1	0	0	1	0
1	46	3	0	0	0	0	0	0	0	0	0	0	0	0	0	0	0	0	0	0	0	0	16.57	77	78	76	4.33	51	225	14.1	3.04	0.34	1.66	1.55		1	1	1	0	0	1	1	0	0	1	0	0	1	0
0	72	3	1	0	0	0	0	0	0	0	0	0	1	1	0	0	0	0	0	0	0	0	27.06	60	80	68	9.4	69	388	13.2	3.21	2.59	1.27	1.08	65	1	1	0	0	0	1	1	1	1	0	0	0	1	0
0	65	3	0	0	0	0	0	0	0	0	0	0	0	0	0	0	0	0	0	0	0	0	24.22	85	80	66	6.79	49	337	4.1	5.27	1.8	1.05	3.11	59	1	1	1	0	0	1	1	0	0	1	0	0	1	0
0	59	3	0	0	0	0	0	0	0	0	0	0	1	0	0	0	0	0	0	0	0	0	24.44	82	76	71	4.74	54	391	3.6	5.04	1.17	1.35	3.38	64	1	1	1	1	0	1	1	0	0	1	0	0	1	1
0	61	3	1	0	0	0	0	0	0	0	0	0	1	0	0	0	0	0	0	0	0	0		90	78	75	4.5	37	235	11.2	4.5	1.45	1.17	2.7	60	1	1	1	1	0	1	1	3	0	0	1	0	1	1
1	60	3	0	0	0	0	0	0	0	0	0	0	0	0	1	0	0	0	0	0	0	0	18.5	64	56	62	4.31	36	156	7.1	3.87	0.4	1.52	2.38	71	1	1	0	0	0	1	1	1	1	0	0	0	0	0
0	67	3	0	0	0	0	0	0	0	0	0	0	0	0	0	0	0	0	0	0	0	0	20.08	64	68	64	5.08	57	366	10.7	6.2	3.52	1.85	3.19	58	1	1	0	0	0	1	1	3	0	0	1	0	1	1
0	67	3	1	0	0	1	0	0	0	0	0	0	0	1	0	1	1	0	0	0	0	0	26.95	83	68	56	8.47	58	341	5.3	5.01	9.44	0.81	1.18	62	1	1	1	1	0	1	1	0	0	1	0	0	1	0
1	80	3	0	0	0	0	0	0	0	0	0	0	0	1	1	0	0	0	0	0	0	0	23.67	93	66	80	6.35	74	297	4.5	4.35	0.82	1.33	3.05	60	1	1	1	1	0	1	1	0	0	1	0	1	1	0
1	71	3	1	0	0	0	0	0	0	0	0	0	0	0	0	0	0	0	0	0	0	0	21.63	70	72	75	8.92	45	351	12.6	5.63	1.76	1.76	3.46	44	1	0	0	0	0	1	1	0	0	1	0	0	1	1
1	71	3	0	0	0	0	0	0	0	0	0	0	1	0	0	0	0	0	0	0	0	0	20.73	78	64	64	4.62	66	230	7.2	4.85	0.94	1.51	3.48	67	1	1	1	0	1	1	1	0	0	1	0	0	1	1
1	72	3	0	0	0	0	0	0	0	0	0	0	1	0	0	0	0	0	0	0	0	0	19.98	70	65	61	3.17	58	267	10	3.34	0.43	1.2	2.06	67.2	1	0	1	1	1	1	1	1	1	0	0	0	1	0
1	61	3	0	0	0	0	0	0	0	0	0	0	0	1	0	0	0	0	0	0	0	0	19.05	74	76	78	8.24	64	206	9.9	6.25	4.16	1.44	3.65	53	1	0	0	0	0	1	1	0	0	1	0	0	1	1
0	53	3	0	0	0	0	0	0	0	0	0	0	1	1	0	1	0	0	1	1	0	1	23.24	67	60	75	5.15	55	274	4.9	5.26	1.53	1.31	3.75	68	1	0	1	0	0	1	1	3	0	0	1	0	1	1
1	59	3	0	0	0	0	0	0	0	0	0	0	0	0	0	0	0	0	0	0	0	0	23.31	69	60	70	6.7	69	228	7.6	2.84	1.78	1	1.41	66	1	1	1	0	0	1	1	1	1	0	0	0	0	0
0	53	3	0	0	0	0	0	0	0	0	0	0	0	0	0	0	0	0	0	0	0	0	26.64	95	60	60	5.06	54	350	3.3	5.94	1.4	1.36	4.2		1	1	1	1	0	1	1	0	0	1	0	0	1	1
1	54	3	0	0	0	0	0	0	0	0	0	0	1	0	1	0	0	0	0	0	0	0	21.71	81	75	80	4.78	73	367	9.2	5.42	0.83	1.13	4.74	64	1	1	1	1	0	1	1	1	1	0	0	0	1	0
0	72	3	0	0	0	0	0	0	0	0	0	0	1	1	0	0	0	0	0	0	0	0	23.95	76	75	68	4.99	18	303	12.2	2.64	1.31	1.2	1.05	64	1	1	1	1	1	1	1	3	0	0	1	0	1	1
0	48	3	1	0	0	0	0	0	0	0	0	0	0	1	0	0	0	0	0	0	0	0	24.28	60	70	59	7.33	48	169	3.1	3.95	2.78	1.03	1.96	63	1	1	0	0	0	1	1	3	0	0	1	0	1	1
1	58	3	0	0	0	0	0	0	0	0	0	0	1	0	1	0	0	0	0	0	0	0	25.1	90	75	70										1	1	1	1	0	1	1	1	0	0	0	0	0	0
1	46	3	0	0	0	0	0	0	0	0	0	0	1	0	1	0	0	0	0	0	0	0	24.98	93	62	77	5.28	143	445	4.5	5.57	8.2	0.89	2.7	62	1	1	0	0	0	0	1	1	1	0	0	0	0	0
0	61	3	1	0	0	0	0	0	0	0	0	0	1	1	0	0	0	0	0	0	0	0	39.04	80	80	65	6.36	25	240	8.6	6.03	2.98	1.21	4.36	66	1	1	1	1	1	1	1	0	0	1	0	0	1	1
1	59	3	0	0	0	0	0	0	0	0	0	0	0	1	1	0	0	0	0	0	0	0	30.67	120	76	82	2.9	72	380	2.9	3.75	4.42	0.68	1.3	61	1	1	1	1	0	1	1	3	0	0	1	0	1	1
0	64	3	0	0	0	0	0	0	0	0	0	0	1	0	0	0	0	0	0	0	0	0	34.63	100	52	80	5.39	59	271	11	3.86	0.79	1.48	2.6		1	1	1	1	1	1	1	1	1	0	0	0	1	0
1	45	3	0	0	0	0	0	0	0	0	0	0	1	0	1	0	0	0	0	0	0	0	17.56	80	70	90	6.48	86	333	14.1	4.16	1.62	1.14	2.73	65	1	0	1	1	0	1	1	1	1	0	0	0	1	0
0	56	3	0	0	0	0	0	0	0	0	0	0	1	0	0	0	0	0	0	0	0	0	25.97	89	51	61	5.32	51	155	4.8	5.14	2.43	1.12	3.55	61	1	0	0	1	0	1	1	0	0	1	0	0	1	1
1	65	3	1	0	0	0	0	0	0	0	0	0	1	0	0	0	0	0	0	0	0	0	20.2	80	54	92	5.7	101	332	26	4	1	1.07		62	1	0	0	1	1	1	1	1	1	0	0	0	1	0
0	58	3	0	0	0	0	0	0	0	0	0	0	1	0	0	0	0	0	0	0	0	0	23.12	76	86	64	5.57	56	217	5.8	5.32	4	1.47	2.81	64	1	1	1	0	0	1	1	3	0	0	1	0	1	1
1	59	3	0	0	0	0	0	0	1	0	0	0	1	0	1	0	0	0	0	0	0	0	20.76	80	60	63	4.86	75		9.3		1.22		1.86	67	1	1	0	0	1	1	1	0	0	1	0	0	1	1
1	67	3	0	0	0	0	0	0	0	0	0	0	0	0	1	0	0	0	0	0	0	0	24.24	81	92	69		55	389	10.5					48	1	1	1	0	0	1	1	0	0	1	0	0	1	1
1	44	3	0	0	0	0	0	0	0	0	0	0	1	0	1	0	0	0	0	1	0	0	18.81	75	60	67									61	1	1	1	0	1	1	1	3	0	0	1	0	1	1
1	31	3	0	0	0	0	0	0	0	0	0	0	0	0	1	0	0	0	0	0	0	0	19.84	80	96	75	4.75	63	338	5.3	6.38	5.86	1.14	3.4	63	1	0	1	0	0	1	1	1	1	0	0	0	0	0
1	51	3	0	0	0	0	0	0	0	0	0	0	0	0	1	0	0	0	0	0	0	0	32.11	110	70	79	8.13	71	381	11.8	3.23	1.07	0.93	2.15		1	1	1	1	0	1	1	0	0	1	0	0	1	1
0	72	3	0	0	0	0	0	0	0	0	0	0	0	0	0	0	0	0	0	0	0	0	24.8	68	60	70	5.86	58	256	7.4	4.15	1.2	1.52	2.56		1	1	0	1	0	1	1	1	1	0	0	0	1	0
1	65	3	0	0	0	0	0	0	0	0	0	0	1	1	1	0	0	0	0	0	0	0	22.92	84	76	76	10.33	1.4	332	9.3	3.99	2.62	0.8	2.33	62	1	1	1	1	1	1	1	1	1	0	0	0	1	0
0	76	3	0	0	0	0	0	0	0	0	0	0	1	1	0	1	1	0	0	0	0	0	33.3	87	82	86	6.39	62	340	3.9	5	2.1	1.22	3.62	61	1	1	1	1	0	1	1	1	0	1	0	0	1	0
1	52	3	0	0	0	0	0	0	0	0	0	0	1	0	0	0	0	0	0	0	0	0	25.53	86	76	65	4.82	60	238	2.6	5.3	2.14	1.47	3.39	59	1	0	1	1	1	1	1	3	0	0	1	0	0	1
0	60	3	0	0	0	0	0	0	0	0	0	0	0	0	0	0	0	0	0	0	0	0	20.73	86	72	55	4.8	78	250	4.2	5.22	1.42	2.03	2.85	62	1	1	1	1	0	1	1	1	1	0	0	1	0	0
1	60	3	0	0	0	1	0	0	0	0	0	0	1	0	1	0	0	0	0	0	0	0	23.59	85	102	65	4.47	50	280	3	3.59	1.48	1.08	2.31		1	1	1	1	0	1	1	1	1	0	0	0	1	0
0	55	3	1	0	0	0	0	0	0	0	0	0	1	0	0	0	0	0	0	0	0	0	32.88	82	90	55	4.07	56	241	9.8	6.21	1.85	1.84	4.1		1	1	1	1	1	1	1	1	1	0	0	0	0	0
0	67	3	0	0	0	0	0	0	0	0	0	0	1	1	0	0	0	0	0	0	0	1	26.23	73	63	57	4.92	34	386	3.1	5.58	4.86	1.34	2.77	56	1	1	1	1	0	1	0	3	0	0	1	0	1	1
1	71	3	0	0	0	1	0	0	0	0	0	0	0	0	1	1	0	0	1	1	0	0	27.04	100	71	72	4.94	102	347	4.9	4.33	1.11	1.61	2.75	67	1	1	1	1	0	1	1	0	0	1	0	0	1	1
0	69	3	0	1	0	0	0	0	0	0	0	0	0	0	0	0	0	0	0	0	0	0	22.41	75	76	78	4.31	50	204	9.4	3.32	0.66	1.55	1.91	58	1	1	1	1	0	1	1	3	0	1	0	1	0	1
0	72	3	1	0	0	0	0	0	0	0	0	0	0	0	0	0	0	0	0	0	0	0	26.3	77	64	44	4.53	65	286	5.9	3.69	0.54	2.03	1.89	71	1	1	0	0	0	1	1	3	0	0	1	0	1	1
1	58	3	0	0	0	0	0	0	1	0	1	0	1	0	1	0	0	0	0	0	0	0	23.66	90	60	63	4.18	82	301	2.4	4.36	1.8	1.55	2.48	60	1	1	1	1	1	1	1	1	1	0	0	0	1	0
0	44	3	0	0	0	0	0	0	0	0	0	0	0	0	0	0	0	0	0	0	0	0	28.57	86	50	59	3.97	62	276	4.8	6.43	1.62	1.97	4.34	65	1	1	1	1	0	1	1	1	1	0	0	0	0	1
1	59	3	0	0	0	0	0	0	0	0	0	0	0	0	0	0	0	0	0	0	0	0	18.51	80	100	75	10.93	45	210	13.7	5.83	3.96	1.2	3.78		1	1	1	1	0	1	1	0	0	1	0	0	0	1
1	34	3	0	0	0	0	0	0	0	0	0	0	0	0	0	0	0	0	0	0	0	0	22.77	80	69	75	4.67	84	325	6.1	4.09	2.95	0.93	2.23		1	1	1	0	0	1	1	1	1	0	0	0	1	0
1	46	3	0	0	0	0	0	0	0	0	0	0	0	0	0	0	0	0	0	0	0	0														1	1	0	0	0	0	1	3	0	0	1	0	1	1
1	68	3	0	0	0	1	0	0	0	0	0	0	0	0	1	0	0	0	0	0	0	0	23.05	84	58	77	4.86	79	479	5	4.16	0.78	1.1	2.76	57	1	1	1	1	0	1	1	0	0	1	0	0	1	0
1	66	3	0	0	0	0	0	0	0	0	0	0	0	0	1	0	0	0	0	0	0	0	20.07	80	60	68	4.75	39	330		4.07	3.42	1.21	2.25	48	1	1	1	0	0	1	1	1	1	0	0	0	1	0
1	50	3	0	0	0	0	0	0	0	0	0	0	1	0	1	0	0	0	0	0	0	0	26.2	103	78	90	5.41	90	414	2.6	3.38	1.48	1.05	1.97	67	1	1	1	1	1	1	1	1	1	0	0	0	0	1
0	67	3	0	0	0	0	0	0	0	0	0	0	1	0	0	0	0	0	0	0	0	0	24.78	68	76	59	4.16	75	251	9.5	4.1	0.91	1.72	2.45	59	1	1	1	1	0	1	1	1	1	0	0	0	1	0
0	57	3	0	0	0	0	0	0	0	0	0	0	1	0	0	0	0	0	0	0	0	0	25.91	92	65	70	5.04	51	236	8.7	6.08	3	1.24	4.27	59	1	1	1	1	1	1	1	0	0	1	0	0	1	0
1	62	3	0	0	0	0	0	0	0	0	1	0	0	1	0	0	0	0	0	0	0	0	15.9	53	62		7.17	75	308	7.9	3.31	0.84	1.02	2.13	63	1	1	0	0	0	1	1	0	0	1	0	0	0	1
1	66	3	0	0	0	0	0	0	0	0	0	0	0	0	0	0	0	0	0	0	0	0	22.04	78	52	50	4.21	107	280	10.4	4.74	1.01	1.76	3.49	62	1	1	0	1	0	1	1	0	0	1	0	0	1	0
0	58	3	0	0	0	0	0	0	0	0	0	0	1	0	0	0	0	0	0	0	0	0	23.63	73	80	69	4.54	91	266	4	4.59	1.51	1.82	2.94	63	1	1	1	0	0	1	1	1	1	0	0	0	1	0
1	70	3	0	0	0	0	0	0	0	0	0	0	1	1	0	0	0	0	0	1	0	0		82	74	84	4.88	73	358	9.2	3.58	1.46	1.54	2.33	64	1	1	1	1	1	1	1	0	0	1	0	0	1	1
0	74	3	0	0	0	0	0	0	0	0	0	0	1	1	0	0	0	0	0	0	0	0	28.44	73	78	64		239	340							1	1	1	1	1	1	1	0	0	1	0	0	1	1
0	70	3	1	0	0	0	0	0	0	0	0	0	1	0	0	1	1	0	1	1	0	1	26.37	65	64	55	4.84	121	337	3.1	5.04	1.32	1.63	3.09	63	1	1	0	0	1	1	1	3	0	0	1	0	1	1
1	52	3	0	0	0	0	0	0	0	0	0	0	1	0	1	0	0	0	0	0	0	0	18.29	74	52	75	4.79	79	321	2.7	4.31	2.16	1.32	2.82	64	1	1	1	0	1	1	1	0	0	1	0	0	0	1
1	44	3	0	0	0	0	0	0	0	0	0	0	1	0	0	0	0	0	0	0	0	0	28.13	100	78	65	4.43	122	290	13	3.6	1.68	1.24	2.2	63	1	1	1	1	0	1	1	1	1	0	0	0	0	1
0	69	3	0	0	0	0	0	0	0	0	0	0	0	1	0	0	0	0	0	0	0	0	28.58	88	72	56	7.68	111	198	8.6	3.19	1.44	1.48	1.63	69	1	1	1	0	0	1	1	1	1	0	0	0	1	0
0	62	3	0	0	0	0	0	0	0	0	0	0	0	0	0	0	0	0	0	0	0	0	27.56	84	84	51	5.1	52	276	5.8	6.28	1.69	0.73	4.05		1	1	1	0	0	1	1	1	1	0	0	0	1	0
1	38	3	0	0	0	0	0	0	0	0	0	0	1	0	0	0	0	0	0	0	0	0	26.26	99	60	71									65	1	1	1	1	0	1	1	1	1	0	0	0	1	0
0	72	3	0	0	0	0	0	0	0	0	0	1	0	0	0	1	1	0	0	0	0	1	29.58	78	76	70	3.57	44	402	4.9	5.96	2.51	1.27	4.6		1	1	1	0	1	1	1	1	1	0	0	0	0	0
1	59	3	0	0	0	0	0	0	0	0	0	0	0	1	1	0	0	0	0	1	0	0	22.31	70	68	80	9.88	118	270	6	6.27	7	1.05	3.99		1	1	1	1	0	1	1	3	0	0	1	0	1	1
0	55	3	0	0	0	0	0	0	0	0	0	0	0	0	0	0	0	0	0	0	0	0	21.01	83	72	67	5.53	51	252	12.3	5.69	3.86	1.7	2.88		1	1	0	1	1	1	1	1	1	0	0	0	0	1
0	53	3	0	0	0	0	0	0	0	0	0	0	0	0	0	0	0	0	0	0	0	0	20.94	79	76	59	5.43	63	356	5.5	3.93	1.8	1.54	2.22		1	1	1	1	1	1	1	0	0	1	0	0	1	0
1	59	3	0	0	0	1	0	0	0	0	0	0	0	1	0	0	0	0	0	0	0	1	25.65	83	74	73	7.4	108	283	4.9	3.73	2.17	1.25	1.87		1	1	1	0	0	1	1	3	0	0	1	0	1	1
0	65	3	0	0	0	0	0	0	0	0	0	0	1	0	0	0	0	0	0	0	0	0	27.53	90	74	68	8.8	39	232	4.1	5.63	6.01	1.11	3.02		1	1	1	1	0	0	1	1	1	0	0	0	1	0
0	76	3	1	0	0	0	0	0	0	0	0	0	1	0	1	1	1	1	0	0	0	0		90	120	45	10.13	140	518	7.5	3.41	1.19	1.34	2.29	62	1	1	1	0	0	1	1	4	0	0	1	1	1	1
1	60	3	0	0	0	0	0	0	0	0	1	0	0	0	0	0	0	0	0	0	0	0	25.65	84	72	59	5.77	74	279	11.1	3.17	0.9	1.19	1.65	62	1	1	1	0	0	1	1	0	0	1	0	0	0	1
0	67	3	0	0	0	0	0	0	0	0	0	0	1	0	0	0	0	0	0	0	0	0	25.95	90	80	62										1	1	1	1	0	1	1	1	1	0	0	0	1	0
1	55	3	1	0	0	0	0	0	0	0	0	0	0	0	0	0	0	0	0	0	0	0	21.97	79	70	66	4.56	64	347	6.5	4.27	2.27	1.22	2.66	65	1	1	1	0	0	1	1	0	0	1	0	0	1	0
0	50	3	0	0	0	0	0	0	0	0	0	0	1	0	0	0	0	0	0	0	0	0	30.44	97	78	72	5.13	53	203	3.3	4.25	1.79	1.16	2.64	62	1	1	0	1	1	1	1	0	0	1	0	0	1	0
0	48	3	0	0	0	0	0	0	0	0	0	0	1	0	0	0	0	0	0	0	0	0	20.51	85	74	59	4.48	18	239	4.5	4.49	1.53	1.3	2.76		1	1	1	1	0	1	1	1	1	0	0	0	1	0
1	69	3	1	0	0	0	0	0	0	0	0	0	0	0	0	0	0	0	0	0	0	0	20.21	64	70	76				10.9					65	1	1	1	0	0	1	1	0	0	1	0	0	1	0
1	61	3	0	0	0	0	0	0	0	0	0	0	0	0	1	0	0	0	0	0	0	0	23.05	80	78	60	5.28	88	220	4.9					60	1	1	1	0	0	1	1	1	1	0	0	0	0	0
1	62	3	0	0	0	0	0	0	1	0	0	0	1	0	1	0	0	0	0	0	0	0	21.26	70	60	71	6.96	71	303	1.9	4.35	6.58	1.26	1.95	60	1	1	0	0	1	1	1	1	1	0	0	0	0	0
1	78	3	0	0	0	0	0	0	0	0	1	0	1	0	0	0	0	0	0	0	0	0	22.84	70	69	69	4.86	87	279	10.5	5.15	1.64	1.73	3.31	59	1	1	1	1	0	1	1	4	0	0	1	1	1	1
0	48	3	0	0	0	0	0	0	0	0	1	0	0	0	0	0	0	0	0	0	0	0														1	1	1	0	1	1	1	1	1	0	0	0	0	0
0	54	3	0	0	0	0	0	0	1	0	0	0	1	0	0	1	0	0	0	0	1	0	30.27	100	76	72	5.56	23	183	8.2	4.17	1.9	1.43	2.77		1	1	1	1	1	1	1	1	1	0	0	0	0	1
1	66	3	0	0	0	0	0	0	0	0	0	0	0	0	1	0	0	0	0	0	0	0	21.11	67	64	68	5.31	63	329	4.6	5.11	1.26	1.42	3.71	64	1	1	0	1	0	1	1	0	0	1	0	0	1	1
1	58	3	0	0	0	0	0	0	0	0	0	0	0	0	1	0	0	0	0	0	0	0	18.38	70	76	70	9.73	72	270	7.7	4.16	1.11	1.34	2.68		1	1	1	1	0	1	1	1	1	0	0	0	0	0
1	40	3	0	0	0	0	0	0	0	0	0	0	0	0	0	0	0	0	0	0	0	0	21.3	78	85	93	7	90	408	3	5	1	1.03		61	1	1	1	1	0	1	1	1	1	0	0	0	1	0
1	62	3	0	0	0	0	0	0	0	0	0	0	1	1	1	0	0	0	0	0	0	0	22.22	77	76	95	4.46	35	280	10.8	4	2.79	1.2	2.3	62	1	1	1	1	1	1	1	3	0	0	1	0	1	1
1	69	3	0	0	0	0	0	0	0	0	0	0	1	0	1	0	0	0	0	0	0	0	28.13	80	53	65	4.93	83	314	4.5	2.63	0.86	0.87	1.76	58	0	1	1	1	1	0	1	1	1	0	0	0	1	0
1	74	3	0	0	0	0	0	0	0	0	1	0	0	1	1	0	0	0	0	0	0	0	22.53	85	84	82	5.83	32	359			2.08	1.29	2.68	64	1	1	1	1	0	1	1	0	0	1	0	0	1	1
0	79	3	1	0	0	0	0	0	0	0	1	0	1	0	0	0	0	0	0	0	0	0	29.67	78	66	61	5.1	23	236	4.3	5.04	1.52	1.56	3.43	58	1	1	1	0	1	1	1	1	1	0	0	0	0	1
1	58	3	0	0	0	0	0	0	0	0	0	0	1	1	0	0	0	0	0	0	0	0	21.14	87	70	85	7.3	35	331	6.8	6.75	2.72	1.25	5.07	60	0	1	1	1	0	1	1	3	0	0	1	0	1	1
0	69	3	0	0	0	0	0	0	0	0	1	0	1	0	0	1	0	0	1	1	0	0		75	84	63	4.43	69	346	6	4.71	1.04	1.71	3.37	62	1	1	0	1	0	1	1	1	1	0	0	0	0	1
1	72	3	0	0	0	0	0	0	0	0	0	0	1	0	0	0	0	0	0	0	0	0	23.04	83	84	70	5.06	10	356	14.2	4.5	1.22	1.45	2.88	68	1	1	1	0	1	1	1	0	0	1	0	0	1	0
0	65	3	0	0	0	0	0	0	0	0	0	0	1		0	1	0	0	0	1	0	0	26.37	80	75	62	5.98	30	253	6.4	4.2	1.8	1.2	2.86	62	1	1	1	0	1	1	1	1	1	0	0	0	0	0
1	48	3	0	0	0	0	0	0	0	0	1	0	1	0	1	0	0	0	0	0	0	0	22.09	75	60	90	5.93	12	275	9.6	4.93	3.14	1.41	3.05	66	1	1	1	1	1	1	1	1	1	0	0	0	1	0
1	63	3	0	0	0	0	0	0	0	0	1	0	0	0	0	0	0	0	0	0	0	0	23.24	76	52	57	5.09	73	206	3.8	4.21	0.85	2.18	2.14	67	1	1	0	1	0	1	1	0	0	1	0	0	1	1
0	81	3	0	0	0	0	0	0	0	0	0	0	1	0	0	0	0	0	0	0	0	0	33.33	91	69	69	5.3	42	275	19	5	1	1.1			1	1	0	1	1	1	1	1	1	0	0	0	0	1
0	56	3	0	0	0	0	0	0	0	0	1	0	1	0	0	0	0	0	0	0	0	0	20.2	80	68	75	4.93	39	269	5.4	3.95	2.45	1.26	2.57	60	1	1	1	1	0	1	1	1	1	0	0	0	1	0
0	76	3	0	0	0	0	0	0	0	0	0	0	0	1	0	0	0	0	0	0	0	0	27.41	70	66	67	4.74	52	286	11.5	4.76	3.17	1.18	2.93	59	1	1	1	0	0	1	1	3	0	0	1	0	1	1
1	78	3	1	0	0	0	0	0	0	0	0	0	1	1	1	1	1	0	0	0	0	0	17.53	90	84	83	5.85	14	485	4.9	3.97	1.52	1.24	2.77	60	1	1	1	1	0	1	1	3	0	0	1	0	1	1
1	64	3	1	0	0	0	0	0	0	0	0	0	0	1	0	0	0	0	0	0	0	0	26.57	88	80	64	5.63	21	339	10	2.78	1.77	1.05	1.3	47	1	1	0	1	1	1	1	0	0	1	0	0	1	0
1	48	3	0	0	0	0	0	0	0	0	0	0	0	0	1	0	0	0	0	0	0	0	22.32	91	80	70	3.79	19	186	3	5.75	1.96	1.22	4.45	51	1	1	1	0	0	1	1	1	1	0	0	0	1	0
1	48	3	0	0	0	0	1	0	0	0	0	0	0	0	1	0	0	0	0	0	0	0	20.12	70	70	65	4.61	53	367	12.1	3.5	1.05	1.51	2.05	67	1	1	1	1	0	1	1	1	1	0	0	0	1	0
1	52	3	0	0	0	0	0	0	0	0	0	0	0	0	0	0	0	0	0	0	0	0	19.6	90	98		6.05	72	356	8.6	5.07	0.97	1.56	3.84	57	1	1	1	1	0	1	1	1	1	0	0	0	0	1
1	70	3	0	0	0	0	0	0	0	0	0	0	0	0	0	0	0	0	0	1	0	1	22.49	80	70	67	4.59	56	355	6	3.4	0.75	1.28	3.31	68	1	1	0	0	0	1	1	3	0	0	1	0	1	1
1	85	3	0	0	0	0	1	0	0	0	0	0	0	0	1	0	0	0	0	0	0	0	17.92	60	76	57	7.6	51	146	8	4	1	1.04		60	1	1	1	0	0	1	1	0	0	1	0	0	1	0
0	75	3	1	0	0	0	0	0	0	0	0	0	1	0	0	0	0	0	0	0	0	0	27.34	70	69		4.6	62	288	3.5	3.5	1.38	1.46	1.92		1	1	1	1	0	1	1	0	0	1	0	0	1	0
1	47	3	0	0	0	0	0	0	1	0	0	0	0	0	1	0	0	0	0	0	0	0		80	72	57	4.23	29	358	6.9	4.83	2.21	1.55	2.87	64	1	1	1	0	1	1	1	3	0	0	1	0	1	1
1	56	3	0	0	0	0	0	0	0	0	0	0	1	1	1	0	0	0	0	0	0	0	21.2	72	80	78	5.6	67	363	18	4	1	0.77		67	1	1	1	0	0	1	1	0	0	1	0	0	1	1
0	53	3	0	0	0	0	0	0	0	0	0	0	1	0	0	0	0	0	0	0	0	0	31.89	100	76	85	6.08	24	259	6.9	5.08	2.09	1.45	3.62	60	1	1	1	1	1	1	1	1	1	0	0	0	1	0
1	59	3	0	0	0	0	0	0	0	0	0	0	0	0	1	0	0	0	0	0	0	0	23.05	66	64	73	8.29	54	262	7.5	3.26	0.73	1.71	1.78	62	1	1	1	0	0	1	1	0	0	1	0	0	1	0
1	64	3	0	0	0	0	0	0	0	0	0	0	0	0	0	0	0	0	0	0	0	0	23.88	78	64	60	4.9	63	217	7.1	3.79	0.84	1.42	2.43	62	1	1	1	0	0	1	1	0	0	1	0	0	1	1
0	74	3	0	0	0	0	0	0	0	0	0	0	0	0	0	0	0	0	0	0	0	0	21.63	78	64	65	4.92	131	650	6.1	5.35	2.16	1.71	3.58		1	1	1	0	0	1	1	1	1	0	0	0	1	0
1	53	3	0	0	0	0	0	0	0	0	0	0	0	0	1	0	0	0	0	0	0	0	23.32	86	62	75	5.01	24	377	4.4	5.12	3.23	0.97	3.62	63	1	1	1	1	0	1	1	1	1	0	0	0	1	0
1	48	3	0	0	0	0	0	0	0	0	0	0	1	0	1	0	0	0	0	0	0	0	22.32	91	80	78	5.04	74	365	7.1	6.54	1.86	1.67	5.18	62	1	1	1	0	1	1	1	1	1	0	0	0	1	0
1	57	3	0	0	0	0	0	0	0	0	0	0	0	0	1	0	0	0	0	0	0	0	25.73	96	80	70	5.38	65	239	3.3	5.13	1.57	1.06	4.3		1	1	1	0	0	1	1	0	0	1	0	0	0	1
1	52	3	0	0	0	0	0	0	0	0	0	0	0	0	0	0	0	0	0	0	0	0	24.58	76	80	60	3.42	76	268	8.6	3.44	0.66	1.43	2.05		1	1	1	1	0	1	1	0	0	1	0	0	1	1
1	40	3	0	0	0	1	0	0	0	0	0	0	1	0	1	0	0	0	0	0	0	0	23.71	80	64	60	4.16	75	282	3.8	2.77	0.12	1.44	2.07	67	1	1	1	1	1	1	1	1	1	0	0	0	0	1
1	66	3	0	0	0	0	0	0	0	0	0	0	0	0	1	0	0	0	0	0	0	1	20.76	70	88	61	5.02	42	307	3.5	3.63	0.78	1.78	2.77	65	1	1	0	0	0	1	1	0	0	1	0	0	1	1
1	83	3	0	0	0	0	0	0	0	0	0	0	1	0	0	0	0	0	0	0	0	1	22.76	60	64	63	4.45	83	247	20.4	4.59	1.36	1.57	3.05	62	1	1	0	0	0	1	1	1	1	0	0	0	1	0
0	54	3	0	0	0	0	0	0	0	0	0	0	0	0	0	0	0	0	0	0	0	0	23.67	98	68	66	4.75	60	285	8	4.18	1.2	1.44	2.96	66	1	1	0	0	1	1	1	1	1	0	0	0	1	0
1	68	3	0	0	0	0	0	0	0	0	0	0	0	1	0	0	0	0	0	0	0	0	20.37	74	84	81	6.45	59	226	6.5	3.98	1.62	0.95	2.99	69	1	0	0	0	0	1	1	3	0	0	1	0	1	1
1	71	3	1	0	0	1	0	0	0	0	1	0	0	0	1	0	0	0	0	0	0	0	21.13	65	64	70	4.72	83.7	335	8.1	4.62	3.22	1.2	3.02	64	1	1	1	1	0	1	1	0	0	1	0	0	0	1
1	55	3	0	0	0	0	0	0	0	0	0	0	1	0	1	0	0	0	0	0	0	1	22.04	85	80	91	5.4	80	374	12.3	6.21	1.93	2.1	4.26		1	1	1	0	1	1	1	1	1	0	0	0	0	1
0	61	3	0	0	0	0	0	0	0	0	0	0	1	0	0	0	0	0	0	0	0	0	27.24	94	92	64	4.85	61	161	5.2	3.39	1.19	1.47	2.17	62	1	1	1	1	0	1	1	0	0	1	0	0	1	1
0	42	3	0	0	0	0	0	0	0	0	0	0	0	0	0	0	0	0	0	0	0	0	20.34	67	96	59	4.71	52	196	2.4	4.01	1.67	1.32	2.82		1	1	1	0	0	1	1	1	1	0	0	0	1	0
1	49	3	0	0	0	1	0	0	0	0	0	0	1	0	1	0	0	0	0	0	0	0	19.03	70	80	66	4.82	87	309	5.5	3.43	1.67	1.29	2.14		1	1	0	0	0	1	1	3	0	0	1	0	1	1
1	32	3	0	0	0	1	0	0	0	0	0	0	1	0	0	0	0	0	0	0	0	0	21.89	82	84	97	3.8	75	437	8	4.41	1.71	1.19	3.18	69	1	1	1	1	0	1	1	1	1	0	0	0	1	0
0	79	3	0	0	0	1	0	0	0	0	1	0	1	1	0	0	0	0	0	0	0	0	23.63	72	68	57	10.13	64	388	7.6	3.46	0.92	1.05	2.69	58	0	1	1	1	0	1	0	3	0	0	1	0	1	1
1	60	3	0	0	0	0	0	0	0	0	0	0	0	0	0	0	0	0	0	0	0	0	20.83	78	73	78	5.1	68	352	9.3	5.22	1.51	1.46	4.16	56	1	1	1	0	0	1	1	0	0	1	0	0	1	0
1	60	3	0	0	0	0	0	0	0	0	0	0	1	0	1	0	0	0	0	0	0	0	25.71	86	92	69	4.61	53	251	8.5	4.8	2.65	1.26	3.59	63	1	1	1	0	1	0	1	1	1	0	0	0	1	0
1	65	3	0	0	0	0	0	0	0	0	0	0	1	1	0	1	0	0	0	1	0	1	26.64	88	68	92	5.78	80	331	14.8	4.27	1.2	1.41	3.15	64	1	1	1	1	0	1	1	3	0	0	1	0	1	1
1	70	3	0	0	0	0	0	0	0	0	0	0	1	0	1	1	0	0	0	0	1	0	22.32	86	98	65	6.32	72	316	17.5	4.18	1.51	1.42	3.08	63	1	1	1	0	0	1	1	1	1	0	0	0	1	0
1	36	3	0	0	0	0	0	0	1	0	0	0	1	0	1	0	0	0	0	0	0	0	20.68	81	72	88	4.93	101	517	6.4	4.26	2.47	1.37	1.77		1	1	1	1	1	1	1	3	0	0	1	0	1	1
0	58	3	0	0	0	0	0	0	0	0	0	0	1	0	0	0	0	0	0	0	0	0	26.76	96	70	58	6.22	61	307	9.9	3.43	1.48	1.41	2.59	68	1	1	1	0	1	1	1	0	0	1	0	0	1	1
1	68	3	0	0	0	0	0	0	0	0	0	0	1	0	1	0	0	0	0	0	0	0	29.73	100	82	79	8.66	71	35	13.6	4.11	1.88	1.18	2.92	62	1	1	1	1	1	1	1	0	0	1	0	0	1	1
1	40	3	0	0	0	0	0	0	0	0	0	0	0	0	1	0	0	0	0	0	0	0	17.75	79	58	90	5.48	68	426	11.5	4.24	1.14	1.09	3.43		1	1	1	0	0	0	1	1	1	0	0	0	1	0
1	60	3	0	0	0	0	0	0	0	0	0	0	0	0	1	0	0	0	0	0	0	0	26.56	107	76	69	4.89	45	361	7.6	6.17	7.6	1.19	2.82		1	1	1	1	0	1	1	3	0	0	1	0	1	1
0	60	3	1	0	0	0	0	0	0	0	0	0	0	0	0	0	0	0	0	0	0	0	28.25	90	76	63	5.11	49	276	11.9	4.89	1.37	1.69	3.34	67	1	1	1	0	0	1	1	0	0	1	0	0	1	1
0	40	3	1	0	0	0	0	0	0	0	0	0	1	0	0	0	0	0	0	0	0	0	20.57	70	78	65	4.59	59	354	11.8	2.79	2.83	1.23	1.26		1	1	1	1	1	1	0	1	1	0	0	0	1	0
1	40	3	0	0	0	0	0	0	0	0	1	0	0	1	1	0	0	0	0	0	0	0	22.41	72	55	82	6.96	88	305	8.6	3.32	1.05	1.2	2.29		1	1	1	1	0	1	1	0	0	1	0	0	1	0
1	59	3	0	0	0	1	0	0	0	0	0	0	0	0	1	1	0	0	1	1	0	0		73	75	67	5.1	97	425	7.5	4.89	1.72	1.41	4.08		1	1	1	1	0	1	1	0	0	1	0	0	1	1
1	52	3	0	0	0	0	0	0	0	0	0	0	1	1	1	0	0	0	0	0	0	0	22.69	94	80	81	4.72	82	469	3.5	2.28	0.65	0.83	1.59		1	1	0	1	1	1	1	0	0	1	0	0	1	1
0	65	3	0	0	0	0	0	0	0	0	0	0	0	0	0	0	0	0	0	0	0	0	20.2	68	51	59	4.84	65	196	3.5	3.67	1.32	1.14	2.68		1	1	1	0	0	1	1	3	0	0	1	0	1	1
0	62	3	0	0	0	0	0	0	0	0	0	0	1	1	0	0	0	0	0	1	0	1	29.9	80	59	67	8.51	133	431	3.2	4.12	3.38	1.1	2.59	64	1	1	1	1	1	1	1	3	0	0	1	0	1	1
1	61	3	0	0	0	0	0	0	0	0	0	0	0	0	0	0	0	0	0	0	0	0	22.49	80	80	76	4.49	32	374	22	3.93	2.45	1.26	2.78	58	1	1	1	0	0	1	1	3	0	0	1	0	1	1
1	74	3	1	0	0	0	0	0	0	0	0	0	1	1	0	0	0	0	0	0	0	1	20.06	80	98	87	10.62	69	276	6.4	2.42	1.19	1.39	1.1		1	1	1	1	0	1	1	3	0	0	1	0	1	1
0	50	3	0	0	0	0	0	0	0	0	0	0	1	0	0	0	0	0	0	0	0	0	23.59	90	72	71	7.45	42	372	4.4	4.17	1.87	1.26	3.16		1	1	1	1	0	1	1	1	1	0	0	0	1	0
1	64	3	0	0	0	0	0	0	0	0	0	0	0	0	0	0	0	0	0	0	0	0	23.38	74	84	65	5.81	62	323	5.9	4.03	1.86	0.75	3.28		1	1	1	0	1	1	1	3	0	0	1	0	1	1
1	40	3	0	0	0	0	0	0	0	0	0	0	1	0	1	1	0	0	1	0	0	0	23.36	96	82	84	4.18	51	310	3.2	3.17	0.89	1.08	2.45		1	1	0	0	0	1	1	3	0	0	1	0	1	1
0	67	3	0	0	0	0	0	0	0	0	1	0	1	1	1	1	1	0	0	0	0	0	26.5	80	82	78	6.47	71	692	5.4	5.8	2.59	1.48	4.59	62	1	1	0	1	0	1	1	3	0	0	1	0	1	1
0	67	3	1	0	0	0	0	0	1	0	0	0	1	1	0	0	0	0	0	0	0	0	32.27	80	70	80	16.23	61	278	3	3.81	4.85	1.05	1.58	63	1	1	1	0	1	1	1	3	0	0	1	0	1	1
1	70	3	0	0	0	0	0	0	0	0	0	0	1	0	0	0	0	0	0	0	0	0	22.49	101	83	89	5.51	71	365	5.9	4.29	0.81	1.56	3.25		1	0	1	1	1	1	1	0	0	1	0	0	0	1
1	54	3	0	0	0	0	0	0	0	0	1	0	0	0	1	0	0	0	0	0	0	1	18.78	58	46	68	4.42	59	256	11.7	4	1.37	1.62	2.64	59	1	1	0	1	0	1	1	0	0	1	0	0	0	1
0	52	3	0	0	0	0	0	0	0	0	0	0	0	0	0	0	0	0	0	0	0	0	20.28	68	84	69	6.17	53	218	10.4	2.91	0.94	1.23	2.1	68	1	1	0	0	1	1	1	1	1	0	0	0	0	1
1	63	3	0	0	0	0	0	0	0	0	0	0	0	1	1	0	0	0	0	0	0	0	24.79	80	75	68										1	1	0	0	0	0	1	3	0	0	1	0	1	1
1	50	3	0	0	0	0	0	0	0	0	0	0	0	0	0	0	0	0	0	0	0	0	20.57	80	76	60	4.93	51	227	5	3.54	2.35	1.43	2.33	62	1	1	1	1	0	1	1	1	1	0	0	0	1	0
0	77	3	0	0	0	0	0	0	0	0	0	0	1	0	0	0	0	0	0	0	0	0	27.01	76	60	62	3.98	64	390		6.9	2.75	0.93	4.89		1	1	1	0	1	1	1	3	0	0	1	0	1	1
1	74	3	0	0	0	0	0	0	0	0	0	0	0	0	0	0	0	0	0	0	0	0	17.54	60	80	78	4.61	84	486	8.6	4.56	1.45	1.58	3.76	66	1	1	1	1	0	1	1	0	0	1	0	0	1	1
0	63	3	0	0	0	0	0	0	0	0	0	0	1	0	0	0	0	0	0	0	0	1	22.5	84	80	58	4.66	52	107	11	4.71	1.22	1.23	2.58		1	1	1	1	0	1	1	1	1	0	0	0	1	0
1	43	3	0	0	0	0	0	0	0	0	0	0	0	0	1	0	0	0	0	0	0	0	21.23	82	68	94	5.4	72	460	5.8	3.81	3.46	0.93	2.65	66	1	1	1	1	0	1	1	1	1	0	0	0	1	0
1	68	3	0	0	0	0	0	0	0	0	0	0	1	0	1	0	0	0	0	0	0	0	32.66	100	62	71	5.5	75	378	5.1	4.86	2.7	1.09	3.78	63	1	1	1	1	0	1	1	0	0	1	0	0	0	1
1	72	3	0	0	0	0	0	0	0	0	0	0	1	0	1	0	0	0	0	0	0	0	27.48	61	104	63	6.2			60.5						1	1	1	1	0	1	1	0	0	1	0	0	0	1
1	77	3	0	0	0	0	0	0	0	0	0	0	0	0	1	0	0	0	0	0	0	0	21.51	80	69	70	5.27	73	421	6.4	4.47	0.99	1.2	1.49	72	1	1	1	1	0	1	1	1	1	0	0	0	0	0
0	61	3	0	0	0	0	0	0	0	0	0	0	1	1	0	0	0	0	0	0	0	0	24.2	79	75	63	7.38	57.6	377.2	10.29	5.22	1.71	0.89	2.97	60	1	1	1	1	0	1	1	0	0	1	0	0	1	0
1	62	3	0	0	0	0	0	0	0	0	0	0	1	0	0	0	0	0	0	0	0	0	28.39	96	80										62	1	1	1	1	1	1	1	1	1	0	0	0	1	0
0	36	3	0	0	0	0	0	0	0	0	0	0	1	0	0	0	0	0	0	0	0	0	24.61	82	78	62	4.72	58	229	4.1	3.49	1.45	1.47	2.55		1	1	1	0	1	1	1	1	1	0	0	0	1	0
0	68	3	0	0	0	0	0	0	0	0	0	0	1	0	0	0	0	0	0	0	0	0	31.45	89	64	55	5.48	81	319	6.3	3.91	0.93	1.73	2.73	64	1	1	1	1	1	1	1	0	0	1	0	0	1	1
0	69	3	0	0	0	0	0	0	0	0	1	0	1	1	0	0	0	0	0	0	0	1	25.81	66	68	51	4.45	89	370	3.3	5.22	2.48	1.65	3.61	64	1	1	0	0	0	1	1	1	1	0	0	0	1	0
1	75	3	0	0	0	0	0	0	0	0	0	0	0	0	1	0	0	0	0	0	0	0	29.49	84	76	68	3.79	62	221	6.9	5.22	3.97	1.26	3.25		1	1	1	0	0	1	1	0	0	1	0	0	1	1
0	68	3	0	0	0	0	0	0	0	0	0	0	0	1	0	0	0	0	0	0	0	0	23.33	55	63	54	7.86	88	351	4.6	3.09	1.66	1.08	1.62	68	1	1	1	0	0	1	1	1	1	0	0	0	1	0
1	64	3	0	0	0	0	0	0	0	0	0	0	0	0	0	0	0	0	0	0	0	0	20.24	83	70	85	7.17	69	265	8.2	5.14	1.51	1.27	4.5	64	1	1	0	0	0	1	1	1	1	0	0	0	0	1
0	75	3	1	0	0	0	0	0	0	0	0	0	1	0	0	0	0	0	0	0	0	0	31.25	80	90	60		174	362	2.8	5.13	1.64	1.84	3.44	64	1	1	1	1	0	1	1	1	1	0	0	0	1	0
1	53	3	0	0	0	0	0	0	0	0	0	0	1	1	0	0	0	0	0	0	0	0	19.43	84	88	90	6.62	70	270	7.2	3.22	3.11	0.89	1.74	60	1	1	1	1	0	1	1	3	0	0	1	0	1	1
0	68	3	0	0	0	0	0	0	0	0	0	0	0	0	0	0	0	0	0	0	0	0	24.12	70	60	55	5.06	64	255	8.9	3.4	3.25	1.25	1.61	72	1	1	0	0	1	1	1	1	1	0	0	0	0	0
1	55	3	0	0	0	0	0	0	0	0	0	0	1	0	0	0	0	0	0	0	0	1	19.69	84	78		4.96	92	565	8.2	7.38	5.85	1.84	5.03		1	1	0	0	0	1	1	0	0	1	0	0	1	0
1	76	3	0	0	0	0	0	0	0	0	1	0	1	0	1	0	0	0	0	0	0	0	24.8	90	76	76	5.97	83	384	8.8	4.28	3.55	1.47	2.62	62	1	1	0	1	1	1	1	0	0	1	0	0	1	1
0	76	3	0	0	0	0	0	0	0	0	0	0	0	0	0	0	0	0	0	0	0	0	24.61	84	80	50	4.04	82	243	11.3	4.92	1.81	1.48	3.87		1	1	1	0	0	1	1	3	0	0	1	0	1	1
0	76	3	0	0	0	0	0	0	0	0	0	0	1	0	0	0	0	0	0	0	0	0		79	62	54	2.71	80	300	4.2	4.38	4.35	1.29	2.53	64	1	1	1	1	1	1	1	1	1	0	0	0	0	0
1	58	3	0	0	0	0	0	0	0	0	0	0	0	0	0	0	0	0	0	0	0	0	23.24	72	80	60									66	1	1	1	0	0	1	1	0	0	1	0	0	1	0
0	73	3	0	0	0	0	0	0	0	0	0	1	0	0	0	0	0	0	0	0	0	1	26.44	78	60	51	5.37	46	236	4.2	3.69	0.78	1.88	2.39		1	1	1	1	0	1	1	0	0	0	1	1	1	0
1	55	3	0	0	0	0	0	0	0	0	0	0	1	1	1	0	0	0	0	0	0	0	23.53	80	82	78	9	71	257	3.6	3.81	5.06	0.85	1.74	61	1	1	1	0	1	1	1	0	0	1	0	0	1	0
1	79	3	0	0	0	0	0	0	0	0	0	0	0	1	0	1	1	0	0	0	0	0		78	96	62	7.29	54	241	8	4.23	3.64	1.68	3.37	62	0	1	1	1	1	1	1	1	1	0	0	0	1	0
1	54	3	0	0	0	1	0	0	0	0	0	0	1	0	0	0	0	0	0	0	0	0	27.46	110	76	55	4.34	234	388	6.3	3.78	1.19	1.57	2.42	67	1	1	1	1	1	1	1	3	0	0	1	0	1	1
1	67	3	0	0	0	0	0	0	0	0	0	0	1	1	1	0	0	0	0	0	0	0	25.53	92	80	75	5.62	78	302	6.7	5.79	2.1	1.81	4.3		1	1	1	0	0	1	1	0	0	1	0	0	1	1
0	45	3	0	0	0	0	0	0	0	0	0	0	1	0	0	0	0	0	0	0	0	0	27.34	100	84	70	10.18	63	226	3.9	4.35	5.35	1.05	2.42	62	1	1	1	1	0	1	1	1	1	0	0	0	1	0
1	65	3	0	0	0	0	0	0	1	0	0	0	0	0	1	0	0	0	0	0	0	0	25.71	86	84	69	4.76	126	379	6.5	4.06	1.7	1.31	2.73	61	1	1	1	1	0	1	1	3	0	0	1	0	1	1
1	76	3	0	0	0	0	0	0	0	0	0	1	0	0	0	0	0	0	0	0	0	0	21.97	90	80	70										1	1	0	0	0	1	0	3	0	0	1	1	1	1
1	60	3	0	0	0	0	0	0	0	0	0	0	0	0	1	0	0	0	0	0	0	0	21.71	83	75	80	4.66	81	235	12.2	3.64	1.7	1.13	2.5	66	1	1	1	0	0	1	1	1	1	0	0	0	1	0
1	63	3	0	0	0	0	0	0	0	0	0	0	0	0	0	0	0	0	0	0	0	0	23.57	84	80	81	4.14	56.4	265.5	14.3	4.3	1.2	1.09	2.74	64	1	1	0	1	0	1	1	1	0	1	0	0	0	0
0	81	3	0	0	0	0	0	0	0	0	0	0	0	1	0	1	1	0	0	0	0	0	22.83	76	72	69	5.65	88	356	4.7	5.44	2.35	1.94	3.31	60	1	1	1	0	0	1	1	1	1	0	0	0	0	0
1	36	3	0	0	0	0	0	0	0	0	1	0	0	0	0	0	0	0	0	0	0	0	0			65	4.89	70	197	7.3	4.8	1.91	1.42	3.49		1	1	0	0	1	1	1	0	0	1	0	0	1	0
1	39	3	0	0	0	0	0	0	0	0	0	0	1	0	0	0	0	0	0	0	0	0	18.21	83	64	100	5.26	110	339	3.6	6.39	7.19	1.39	3.71	67	1	1	1	0	0	1	1	0	0	1	0	0	1	1
1	61	3	0	0	0	0	0	0	0	0	0	0	0	0	0	0	0	0	0	1	0	1	20.75	72	56		5.31	102	254	11.6	6.04	1.13	1.66	4.53	61	1	1	1	0	0	1	1	0	0	1	0	0	1	0
1	56	3	0	0	0	0	0	0	0	0	0	0	0	1	1	0	0	0	0	0	0	0	25.39	82	76		8.49	80	189	5.8	5.19	3.9	1.09	3.48	64	1	1	0	0	0	1	1	1	1	0	0	0	1	0
1	65	3	0	0	0	0	0	0	0	0	0	0	0	0	0	0	0	0	0	0	0	0	20.05	80	68	69	4.86	96	426	6	4.86	2.92	0.97	3.76	54	1	1	1	0	0	1	1	0	0	1	0	0	1	1
1	74	3	1	0	0	0	0	0	0	0	0	0	0	0	0	0	0	0	0	0	0	0	22.86	85	60	80	4.54	104	362	7.7	5.28	1.34	1.49	3.96	62	1	1	0	0	0	1	1	0	0	1	0	0	1	1
1	60	3	0	0	0	0	0	0	0	0	0	0	1	0	1	0	0	0	0	0	0	0	25.54	80	80	80	5.9	94	312	4.2	5.14	2.47	1.39	3.58		1	0	1	1	1	1	1	0	0	1	0	0	0	1
0	60	3	0	0	0	0	0	0	0	0	0	0	1	0	0	0	0	0	0	0	0	0	31.22	100	90	83	4.79	63	336	5.4	3.98	1.82	1.78	2.36	64	1	1	1	1	1	0	1	1	1	0	0	0	1	0
1	55	3	0	0	0	0	0	0	0	0	0	0	0	0	0	0	0	0	0	0	0	0	19.37	80	60		5.65	108	386	6.2	3.47	2.41	1.62	1.6		1	1	0	0	0	1	1	1	1	0	0	0	0	1
0	75	3	0	0	0	0	0	0	0	0	0	0	1	0	0	0	0	0	0	0	0	0	23.61	74	96	82	5.54	93	383	7.8	4.78	1.6	1.48	3.45		1	1	0	0	1	1	1	3	0	0	1	0	1	1
1	63	3	1	0	0	0	0	0	1	0	1	0	1	1	0	0	0	0	0	0	0	0		65	80											1	1	1	1	0	1	1	1	1	0	0	0	0	0
1	53	3	0	0	0	0	0	0	0	0	0	0	0	0	1	0	0	0	0	0	0	0	24.8	90	85	67	5.48	93	320	4	4.28	2.68	1.6	2.76	61	1	1	1	1	0	1	1	0	0	1	0	0	1	1
1	64	3	0	0	0	0	0	0	0	0	0	0	1	0	1	0	0	0	0	0	0	0	21.97	89	76	72	4.71	84	361	7.5	4.38	1.02	1.27	3.59	60	1	1	1	1	1	1	1	0	0	1	0	0	1	1
1	65	3	0	0	0	0	0	0	0	0	0	0	1	1	0	0	0	0	0	0	0	0	19.71	79	68	88	9.3	101	339	7.9	5.24	4.15	1.27	3.34		1	1	1	1	0	1	1	0	0	1	0	0	1	1
1	36	3	0	0	0	0	0	0	0	0	0	0	1	0	1	0	0	0	0	0	0	0	24.56	92	72	92										1	1	1	1	0	1	1	3	0	0	1	0	1	1
0	61	3	0	0	0	0	0	0	0	0	0	0	1	1	0	1	0	0	0	0	1	0	28.93	90	76	62	7.59	55	237	3.8	5.89	1.87	1.63	4.45	59	1	1	1	1	1	1	1	3	0	0	1	0	1	1
1	75	3	0	1	0	0	0	0	0	0	0	0	0	0	0	0	0	0	0	0	0	0	22.06	80	72	65		131	343		4.23	1.14	1.3	2.99		0	1	1	1	1	1	1	0	0	1	0	0	1	1
1	67	3	0	0	0	0	0	0	0	0	0	0	1	0	0	0	0	0	0	0	0	0	21.72	85	86	74	5.74	96	439	6.5	4.47	1.14	1.44	3.25		1	1	0	1	0	1	1	3	0	0	1	0	1	1
1	46	3	0	0	0	0	0	0	0	0	0	0	1	0	0	1	0	0	1	1	0	0	21.45	78	64	99	6.08	86	401	10.7	7.22	18.5	0.76	3.17	67	1	1	1	1	0	1	1	3	0	0	1	0	1	1
0	55	3	0	0	0	0	0	0	0	0	0	0	0	0	0	0	0	0	0	0	0	0	23.43	87	67	85	4.92	56	284	3.8	6.34	2.45	1.47	4.85	67	1	1	1	0	0	1	1	1	1	0	0	1	0	0
1	55	3	0	0	0	0	0	0	0	0	0	0	1	0	1	0	0	0	0	0	0	0	17.54	80	88		5.47	86	481	8.5	3.64	1.35	1.17	2.54	55	1	1	0	0	0	1	1	1	1	0	0	0	0	0
1	58	3	0	0	0	0	0	0	0	0	0	0	0	0	0	0	0	0	0	0	0	0	20.96	78	60	60	4.71	74	294	10.4	3.55	1.09	1.6	2.09	63	1	1	0	0	0	1	1	1	1	0	0	0	1	0
1	42	3	0	0	0	0	0	0	0	0	0	0	1	0	1	0	0	0	0	0	0	0	26.3	102	92	97	5.27	74	312	7	5.03	3.63	1.27	3.52	61	1	1	0	1	0	1	1	3	0	0	1	0	1	1
0	41	3	0	0	0	0	0	0	0	0	0	0	0	0	0	0	0	0	0	0	0	0	23.53	86	82	78	5.3	50	316	3.3	4.33	0.96	1.57	3.04	64	1	1	0	0	1	1	1	3	0	0	1	0	1	1
1	64	3	0	0	0	0	0	0	0	0	0	0	0	0	0	0	0	0	0	0	0	0	20.62	75	58											1	1	0	0	0	0	1	0	0	1	0	1	0	0
1	57	3	0	0	0	0	0	0	0	0	0	0	0	0	0	0	0	0	0	0	0	0	23.36	80	75										60	1	1	0	0	0	0	1	1	1	0	0	0	1	0
1	85	3	0	0	0	0	0	0	0	0	0	0	0	0	1	0	0	0	0	0	0	0	18.81	80	80	69	5.15	69	500	6.7	4.24	2.12	1.46	2.6	63	1	1	1	0	1	1	1	0	0	1	0	0	1	0
1	77	3	0	0	0	0	0	0	0	0	0	0	1	0	0	0	0	0	0	0	0	0	22.5	75	80	70	5.95	96	432	8.3	4.79	2.55	1.01	3.48		1	1	1	1	0	1	1	3	0	0	1	0	1	1
0	70	3	0	0	0	0	0	0	0	0	0	0	0	0	0	0	0	0	0	0	0	0	31.24	88	60	71	5.59	60	276	5.9	3.87	1.53	1.3	2.57	63	1	1	0	1	1	1	1	3	0	0	1	0	1	1
1	62	3	0	0	0	0	0	0	0	0	0	0	1	1	0	0	0	0	0	0	0	0	23.08	72	60	85	10.35	91	299	16.8	4.05	1.12	1.66	2.55	63	1	1	1	0	0	1	1	3	0	0	1	0	1	1
0	43	3	0	0	0	0	0	0	0	0	0	0	1	0	0	0	0	0	0	0	0	0	21.91	90	66	55	5.13	61	213	5.1	3.25	2.27	1.36	1.62	65	1	1	1	1	0	1	1	1	1	0	0	0	1	0
1	78	3	0	0	0	0	0	0	0	0	0	0	1	0	0	0	0	0	0	0	0	0	25.04	60	55	62	4.92	88	321	9.1	5.28	1.26	1.78	3.83	61	1	1	1	0	0	1	1	3	0	0	1	0	1	1
1	42	3	0	0	0	0	0	0	0	0	0	0	1	0	0	0	0	0	0	0	0	0	20.98	96	80	79	5.01	84	296	3.2	3.75	3.35	1.05	2.17	65	1	1	1	0	0	1	1	3	0	0	1	0	1	1
0	76	3	0	0	0	0	0	0	0	0	0	0	0	0	0	0	0	0	0	0	0	0	26.67	86	72	52	4.7	66	405	2.2	6.25	1.28	1.11	3.66		1	1	1	1	1	1	1	0	0	1	0	0	1	0
1	56	3	0	0	0	0	0	0	0	0	0	0	1	0	0	0	0	0	0	1	0	1	21.97	90	80		5.54	91	408	5.4	2.82	0.94	1.31	1.58		1	1	1	0	0	1	1	3	0	0	1	0	1	1
1	46	3	0	0	0	0	0	0	0	0	0	0	1	0	0	0	0	0	0	0	0	0	20.76	80	63		5.03	98	507	15.9	3.79	2.63	1.25	2.38	62	1	1	1	1	0	1	1	0	0	1	0	0	1	1
1	34	3	0	0	0	0	0	0	0	0	0	0	0	0	0	0	0	0	0	0	0	0	28.56	93	65	79	5.14	84	324	6.8	4.04	3.94	0.98	2.46	69	1	1	0	0	1	1	1	1	1	0	0	0	1	0
0	49	3	0	0	0	0	0	0	0	0	0	0	1	0	0	0	0	0	0	0	0	0		90	84	80	5.44	74	291	3	4.92	1.89	0.87	3.94	62	1	1	1	1	0	1	1	0	0	1	0	0	1	0
0	67	3	0	0	0	0	0	0	0	0	0	0	1	0	0	0	0	0	0	0	0	0	24.03	80	68	61	6.51	69	191	7.7	5.64	1.22	1.49	4.71	59	1	1	1	1	1	1	1	1	1	0	0	0	1	0
0	65	3	0	0	0	0	0	0	0	0	0	0	1	0	0	0	0	0	0	0	0	0	28.51	86	67	63	5.75	55	277	5.3	3.11	2.54	1.01	1.78	61	1	1	1	0	0	1	1	1	1	0	0	0	1	0
0	75	3	0	0	0	0	0	0	0	0	0	0	0	1	1	0	0	0	0	0	0	0		60	60	80	6.9	94	323	2.2	3.76	4.38	0.95	1.78	72	1	1	1	0	0	1	1	0	0	0	1	1	1	0
1	72	3	0	0	0	0	0	0	0	0	0	0	0	0	1	0	0	0	0	0	0	0	20.24	80	68	76	5.84	90	271	9	5	6.91	1.05	2.52	53	1	1	1	1	0	1	1	3	0	0	1	0	1	1
0	62	3	0	0	0	0	0	0	0	0	0	0	1	1	1	1	1	0	0	0	0	0		80	92	69	8.6	66	372	6.7	5.62	2.98	1.35	4.53	65	1	1	1	1	0	1	1	3	0	1	0	0	1	1
1	43	3	0	0	0	0	0	0	0	0	0	0	0	0	0	0	0	0	0	0	0	0		88	70	72	4.91	75	345	2.5	4.19	1.56	1.29	3.01		1	1	1	1	0	1	1	0	0	1	0	0	0	1
0	54	3	0	0	0	0	0	0	0	0	0	0	1	0	0	0	0	0	0	0	0	0	32.46	108	98	56	5.01	67	263	6.3	4.78	2.56	1.41	2.94	62	1	1	1	1	1	1	1	1	1	0	0	0	1	0
1	59	3	0	0	0	0	0	0	0	0	0	0	1	1	0	1	0	0	1	1	0	0		102	56	79	5.92	72	310	12.6	4.11	1.66	1.23	2.85		1	1	0	1	0	1	1	0	0	1	0	0	1	1
0	61	3	0	0	0	0	0	0	0	0	0	0	0	0	0	0	0	0	0	0	0	1	27.74	84	76	70		67		8.6	5.2	1.49			63	1	1	0	0	0	1	1	1	1	0	0	0	1	0
1	62	3	0	0	0	0	0	0	0	0	0	0	0	0	1	0	0	0	0	0	0	1	21.97	67	88	75	4.62	70	439	2.6	4.92	3.14	1.34	3.64		1	1	1	0	0	1	1	0	0	1	0	0	1	0
1	70	3	0	0	0	0	1	0	0	0	0	0	1	1	1	0	0	0	0	0	0	0	26.5	90	68	93	6.5	117	307	4.5	4.81	4.77	1.38	2.85	62	1	1	0	1	0	1	1	3	0	0	1	0	1	1
1	56	3	0	0	0	0	0	0	0	0	0	0	1	0	1	0	0	0	0	1	0	1	25.61	95	58	60	4.24	99	249	2.1	5.57	2.27	1.18	4.23		1	1	1	0	1	1	1	0	0	1	0	0	0	1
1	56	3	1	0	0	0	0	0	1	0	0	0	1	1	1	1	1	0	0	0	0	0		70	80		9.1	785	225	4.1	5.97	3.62	1.09	4.5	24	0	1	0	0	0	1	0	3	0	0	1	0	1	1
1	69	3	0	0	0	0	0	0	0	0	1	1	1	0	0	0	0	0	0	0	0	0		80	56	81	4.65	76	267	6.1	2.76	1.19	1.44	1.34		1	1	1	1	0	1	0	0	0	1	0	0	1	1
1	39	3	0	0	0	0	0	0	0	0	0	0	1	0	1	0	0	0	0	1	0	0	22.69	98	76	88	5.42	93	315	2.3	6.43	3.09	1.07	5.05	65	1	1	1	0	1	1	1	0	0	1	0	0	1	1
0	70	3	1	0	0	0	0	0	0	0	1	0	0	0	0	0	0	0	0	0	0	1		75	76	50	3.83	53	337	7.5	2.92	1.77	1.45	1.74	63	1	1	0	0	0	0	1	0	0	1	0	0	1	1
1	64	3	0	0	0	0	0	0	0	0	0	0	1	0	0	0	0	0	0	0	0	0	22.49	80	69	73	5.5	128	457	5.6	3.38	1.46	1.36	2.77		1	1	1	1	1	1	1	3	0	0	1	0	1	1
1	49	3	0	0	0	0	0	0	0	0	0	0	0	0	0	0	0	0	0	0	0	0	20.28	80	75	85	6.07	100	572	5.9	4.76	13.81	0.95	1.12	64	0	1	1	1	0	1	1	1	1	0	0	0	1	0
1	79	3	1	0	0	0	0	0	0	0	0	0	1	0	0	0	0	0	0	0	0	0	24.62	98	60	70	4.64	108	187	8.1	3.69	0.69	2.64	1.48	61	1	1	0	1	0	1	1	1	1	0	0	0	1	0
1	65	3	0	0	0	0	0	0	0	0	0	0	1	0	0	0	0	0	0	0	0	0	20.9	79	64	79	4.46	115	320	6.6	3.95	3.6	0.98	2.19	77	1	1	1	0	0	1	1	0	0	1	0	0	0	1
1	75	3	0	0	0	0	0	0	0	0	0	0	1	0	1	0	0	0	0	0	0	0	17.47	55	56	72	4.63	148	549	9.1	3.97	0.9	1.63	2.63	59	1	1	0	1	0	1	1	0	0	1	0	0	1	1
1	52	3	0	0	0	0	0	0	0	0	0	0	0	0	0	0	0	0	0	0	0	0	18.98	76	68	99	5.9	69	283	5.5	4.77	2.03	1.28	3.42	67	1	1	1	0	1	1	1	0	0	1	0	0	1	1
0	46	3	0	0	0	0	0	0	1	0	0	0	1	0	0	1	0	0	1	1	0	0		77	60	70	5.74	83	232	8.1	3.48	0.88	1.16	2.34		1	1	0	0	1	1	1	3	0	0	1	0	1	1
1	74	3	0	0	0	0	0	0	0	0	0	0	1	0	0	0	0	0	0	0	0	0	23.22	89	76	67	6.81	85	345	3.6	3.24	1.2	1.05	2.23		1	1	1	0	0	1	1	0	0	1	0	1	0	0
1	78	3	0	0	0	0	0	0	0	0	0	0	0	0	0	0	0	0	0	0	0	0	24.8	80	70		4.91	89	261	10	4.91	1.09	2.03	3.68	64	1	1	0	1	1	1	1	1	1	0	0	0	0	1
1	52	3	0	0	0	0	0	0	0	0	1	0	1	0	0	0	0	0	0	0	0	0	21.47	94	76	80	4.34	79	318	3.8	3.6	2.06	1.12	2.69	51	1	1	1	0	1	1	1	1	1	0	0	0	1	0
0	65	3	0	0	0	0	0	0	0	0	0	0	1	0	0	0	0	0	0	0	0	0		78	60		5.04	63	253	1.9	7.06	1.76	1.56	6.4		1	1	1	0	0	1	1	3	0	0	1	0	1	1
1	59	3	0	0	0	0	0	0	0	0	1	0	0	1	1	0	0	0	0	0	0	0		69	68	88	15.64	79	224	2.9	3.65	3.73	1	2.72		1	1	1	1	0	1	1	1	1	0	0	0	1	0
1	57	3	0	0	0	0	0	0	1	0	0	0	1	0	1	0	0	0	0	0	0	0	26.4	95	76	69									63	1	1	1	1	1	1	1	1	1	0	0	0	1	0
1	47	3	0	0	0	0	0	0	0	0	0	0	1	0	0	0	0	0	0	0	0	1	21.11	84	76	74	5.37	79	328	12	2.9	3.52	3.09	2.01	68	1	1	1	0	0	1	1	0	0	1	0	0	1	1
1	51	3	0	0	0	0	0	0	0	0	0	0	1	1	1	0	0	0	0	0	0	0	20.39	77	96	75	16.47	58	225	3	3.99	5.58	0.85	3.1		1	1	1	1	0	1	1	3	0	0	1	0	1	1
1	51	3	0	0	0	0	0	0	0	0	0	0	0	0	1	0	0	0	0	0	0	0	18.17	55	75		11.26	99	205	4.05	4.05	1.29	0.95	3.92		1	1	1	0	1	1	1	1	1	0	0	0	0	0
1	65	3	0	0	0	0	0	0	0	0	0	0	1	0	1	0	0	0	0	0	0	0		80	80	78	5	83	374	8.2	3.52	1.43	1.31	2.77	58	1	1	1	1	1	1	1	3	0	0	1	0	1	1
0	63	3	0	0	0	0	0	0	0	0	0	0	0	0	0	0	0	0	0	0	0	0	21.85	55	64	52	4.51	63	384	7.6	4.63	0.83	1.35	4.49		1	1	1	0	0	1	1	0	0	1	0	0	1	0
0	69	3	0	0	0	0	0	0	0	0	0	0		0	0	0	0	0	0	0	0	0	23.81	70	78	54	5.84	45	123	6.9	6.26	1.41	1.59	5.39	57	1	1	1	0	0	1	1	1	1	0	0	0	0	0
0	66	3	0	0	0	0	0	0	0	0	0	0	1	0	0	0	0	0	0	0	0	0	21.97	70	80		6.89	73	257	6.9	3.04	1.83	1.35	1.95		1	1	1	0	1	1	1	0	0	1	0	0	1	0
1	43	3	0	0	0	0	0	0	0	0	0	0	0	0	1	0	0	0	0	0	0	0	25.71	80	66	70	5.17	55	235	6.6	3.48	1.38	1.14	3.15	66	1	1	0	0	0	0	1	0	0	1	0	0	1	0
0	65	3	0	0	0	0	0	0	0	0	0	0	1	0	0	0	0	0	0	0	0	0	27.24	85	96	65	9.6	71	425	8.5	4.44	3.05	1.41	3.55	60	1	1	1	0	0	1	1	1	1	0	0	0	0	1
0	50	3	0	0	0	0	0	0	1	0	0	0	1	1	0	0	0	0	0	0	0	0	25.34	84	60	62	7.37	30	241	5.8	4.17	1.28	1.88	3.5	63	1	1	0	1	1	0	1	1	1	0	0	0	1	0
0	59	3	0	0	0	0	0	0	0	0	0	0	0	0	0	0	0	0	0	0	0	0	28.41	96	88	46	4.88	62	218	3.4	5.41	0.49	2.52	3.79		1	1	1	0	0	1	1	1	1	0	0	0	1	0
0	76	3	1	0	0	0	0	0	0	0	0	0	1	1	0	0	0	0	0	0	0	0		67	80		5.89	71	401	3.5	2.52	1.36	1.35	1.62		1	1	1	0	0	1	1	1	1	0	0	0	1	0
0	63	3	0	0	0	0	0	0	0	0	0	0	0	0	0	0	0	0	0	0	0	1	24.44	90	72		4.59	70	221	5.5	4.74	1.87	1.33	4.67		1	1	1	0	0	1	1	1	1	0	0	0	0	1
1	67	3	0	1	0	0	0	0	0	0	0	0	1	0	1	0	0	0	0	0	0	0	21.47	68	68		4.15	97	189	9.6	3.94	0.76	1.94	2.62	64	1	1	0	1	1	1	1	0	0	1	0	0	1	0
0	70	3	0	0	0	0	0	0	0	0	0	0	0	0	0	0	0	0	0	0	0	0	25.39	87	76		4.78	59	266	10.7	5.09	2.28	1.72	4.28		1	1	1	1	0	1	1	1	1	0	0	0	1	0
1	53	3	0	0	0	0	0	0	0	0	0	0	1	0	1	0	0	0	0	0	0	0	21.71	75	73		5.15	81	415	9.1	3.91	2.76	1.03	3.04	60	1	1	1	1	0	1	1	3	0	0	1	0	1	1
1	58	3	1	0	0	0	0	0	0	0	0	0	0	0	0	0	0	0	0	0	0	0	20.73	87	68		5.27			6.4	5.03	2.01	1.31	4.56		1	1	1	0	0	1	1	0	0	1	0	0	1	0
1	79	3	1	0	0	0	0	0	0	0	0	0	1	1	0	0	0	0	0	0	0	0	24.74	80	82	70	9.89	63	256	6	4.91	1.48	2.16	3.63	64	1	1	1	0	1	1	1	0	0	1	0	0	1	1
1	55	3	0	0	0	0	0	0	0	0	0	0	1	1	0	0	0	0	0	0	0	0	24.22	90	80	76	15.32	58	277	3	5.53	5.41	1.2	3.94	64	1	1	0	1	0	1	1	0	0	1	0	0	1	1
0	68	3	1	0	0	0	0	0	0	0	0	0	0	0	0	0	0	0	0	0	0	0	23.82	70	63		9.15	51	97	14.4	3.47	1.53	2.08	1.78		1	1	1	0	1	1	1	0	0	1	0	0	1	1
1	59	3	0	0	0	0	0	0	0	0	0	0	1	0	0	0	0	0	0	0	0	0	24.27	89	80		6.79	70	260	9.7	4.79	4.97	0.73	2.48		1	1	1	0	0	1	1	1	1	0	0	0	1	0
1	65	3	0	0	0	0	0	0	0	0	0	0	1	1	0	0	0	0	0	0	0	0	17.17	70	84	87		78	209	6	2.65	2.26	0.7	1.25	61	1	1	0	1	1	1	1	0	0	1	0	0	1	0
0	64	3	0	0	0	0	0	0	0	0	0	0	1	1	0	0	0	0	0	0	0	0	24.03	80	65		13.01				4.09	1.95	1	2.43		1	1	1	0	1	1	1	1	1	0	0	0	1	0
1	64	3	0	0	0	0	0	0	0	0	0	0	0	0	0	0	0	0	0	0	0	0	20.38	85	65		4.18	63	313	8	4.06	1.89	0.62	2.63		1	1	1	0	0	1	1	0	0	1	0	0	0	1
0	42	3	0	0	0	0	0	0	0	0	0	0	1	1	0	0	0	0	0	0	0	1	22.68	86	68		11.42	68	353	3	3.41	1.52	0.98	1.79		1	1	1	1	0	1	1	0	0	1	0	0	1	1
1	65	3	0	0	0	0	0	0	0	0	0	0	1	1	1	0	0	0	0	0	0	0	22.37	85	78	80	7.32	53	296	6.6	3.92	1.13	1.32	2.01	66	1	1	1	1	1	1	1	0	0	1	0	0	1	1
0	59	3	0	0	0	0	0	0	1	0	0	0	0	0	0	0	0	0	0	0	0	0	22.86	80	78	56	5.19	64	243	10.3	4.17	1.85	1.49	2.69		1	1	1	0	0	0	1	1	1	0	0	0	1	0
1	40	3	0	0	0	0	0	0	0	0	0	0	0	0	0	0	0	0	0	0	0	1	22.49	80	70		4.99	78	424	11.9	4.14	2.34	0.96	2.34	66	1	1	0	0	0	0	1	1	1	0	0	0	1	0
0	61	3	1	0	0	0	0	0	0	0	0	0	1	1	0	0	0	0	0	0	0	0	23.44	80	60		4.98	51	208	6.2	4.13	1.66	0.88	2.46		1	1	1	1	0	1	1	0	0	1	0	0	0	1
1	37	3	0	0	0	0	0	0	0	0	0	0	1	0	1	0	0	0	0	0	0	0	20.76	85	66		5.07	85	379	17.2	3.96	1.23	0.73	2.76	62	1	1	1	0	0	1	1	0	0	1	0	0	1	1
1	61	3	0	0	0	0	0	0	1	0	0	0	1	0	1	0	0	0	0	1	0	0		80	92		5.88	55	272	6.2	5.1	3.14	1.05	2.96	61	1	1	0	0	0	0	1	0	0	1	0	0	1	1
0	53	3	1	0	0	0	0	0	0	0	0	0	1	0	0	0	0	0	0	0	0	0	32.05	98	68		4.64	66	234	4.7	4.38	2.51	1.44	1.95	64	1	1	1	1	1	1	1	1	1	0	0	0	0	0
1	62	3	1	0	0	0	0	0	0	0	0	0	0	1	1	0	0	0	0	0	0	0	28.84	81	76		4.25	59	208	5.7	3.32	1.13	0.67	1.97	64	1	1	1	0	0	1	1	1	1	0	0	0	1	0
0	74	3	0	0	0	0	0	0	0	0	0	0	1	0	0	0	0	0	0	0	0	0	25.81	76	64	70	3.94	71	364	7.6	3.66	1.64	0.77	1.93	69	1	1	1	0	0	1	1	3	0	0	1	0	1	1
1	57	3	0	0	0	0	0	0	0	0	0	0	0	0	0	0	0	0	0	0	0	0	31.44	95	97	65	6.06	69	326	8	6.43	1.4	1.54	4.18		1	1	0	1	0	1	1	1	1	0	0	0	1	0
0	74	3	0	0	0	0	0	0	0	0	0	0	1	0	0	0	0	0	0	0	0	0	29.55	76	64											1	1	1	1	0	1	1	1	1	0	0	0	0	0
1	67	3	0	0	0	0	0	0	0	0	0	0	1	0	0	0	0	0	0	0	0	0	35.16	95	84		4.33	72	275	7.9	4.57	0.96	1.42	2.6		1	1	0	0	0	0	1	1	1	0	0	0	0	0
1	74	3	0	0	0	0	0	0	0	0	0	0	1	0	0	0	0	0	0	0	0	0	23.69	75	95	67	4.03	77	310	5.7	5.65	2.54	1.18	3.39	77	1	1	0	1	1	1	1	1	1	0	0	0	0	0
0	64	3	0	0	0	0	0	0	0	0	0	0	1	0	0	0	0	0	0	0	0	0	27.44	79	72	60	4.75	53	187	2.7	4.36	1.93	0.95	2.46	69	1	1	1	1	1	1	1	1	1	0	0	0	0	0
0	54	3	0	0	0	0	0	0	0	0	0	0	0	0	0	0	0	0	0	0	0	0	26.67	80	70	52	6.2	62	287	12	4	1	1.7			1	1	1	1	0	0	1	1	1	0	0	0	1	0
1	75	3	0	0	0	0	0	0	0	0	0	0	1	0	0	0	0	0	0	0	0	0	21.45	78	84		4.52	82	403	8.1	4.9	0.93	1.41	2.93	62	1	0	0	0	0	1	1	1	1	0	0	0	1	0
0	63	3	0	1	0	0	0	0	0	0	0	0	1	0	0	0	0	0	0	0	0	0	27.68	79	76	57	4.85	62	164	10.9	2.57	1.32	0.5	1.56	69	1	1	0	0	0	1	1	1	1	0	0	1	0	0
1	75	3	0	0	0	0	0	0	0	0	0	0	0	0	0	0	0	0	0	0	0	0	25.61	95	72	69	5.43	84	299	8.7	6.25	1.78	1.52	4.42	58	1	1	0	0	0	1	1	3	0	0	1	0	1	1
0	76	3	0	0	0	1	0	0	0	0	1	0	1	1	0	0	0	0	0	0	0	0	24.8	70	64	75	7.76	100	510	3.5	4.94	2.08	0.8	3.29	61	1	1	1	1	0	1	1	0	0	1	0	0	0	1
1	56	3	0	0	0	0	0	0	0	0	0	0	1	0	1	1	1	0	0	0	0	0		80	78	70	6.09	74	298	6.8	5.07	2.82	0.7	3.15	64	1	1	1	1	0	1	1	3	0	0	1	0	1	1
0	44	3	0	0	0	0	0	0	0	0	0	0	1	1	0	0	0	0	0	0	0	0	25.78	86	88	65	15.99	44	170	7.1	4.93	2.7	0.97	2.8	62	1	1	1	1	0	1	1	0	0	0	1	0	0	1
0	59	3	0	0	0	0	0	0	0	0	0	0	1	0	0	0	0	0	0	0	0	0	25.65	84	72	55	4.34	57	279	6.8	4.47	3.54	0.97	2.33	68	1	1	1	0	0	1	1	0	0	1	0	0	1	0
0	61	3	0	0	0	0	0	0	0	0	0	0	1	0	0	0	0	0	0	0	0	1	23.44	70	68		7.9									1	1	0	0	0	0	1	1	1	0	0	0	1	0
1	61	3	0	0	0	0	0	0	0	0	0	0	1	0	0	0	0	0	0	0	0	0	23.35	84	80	85		60	249	6.9					62	1	1	1	1	0	1	1	1	1	0	0	0	1	0
1	53	3	0	0	0	0	0	0	1	0	1	0	0	0	0	0	0	0	0	0	0	0	20.02	84	74	75	6.82	82	319	2.6	3.79	1.4	0.94	2.63	42	1	3	1	0	1	1	1	3	0	0	1	0	1	1
1	70	3	0	0	0	0	0	0	0	0	0	0	0	0	1	0	0	0	0	0	0	0	20.79	75	56	78	4.85	82	186	3.2	4.37	1.21	1.26	2.69	66	1	1	0	0	0	1	1	1	1	0	0	0	1	0
0	62	3	0	0	0	0	0	0	0	0	0	0	1	0	0	0	0	0	0	0	0	0	23.44	80	60		4.68	63	240	4.3	4.78	1.21	1.28	3.27	63	1	1	0	1	1	1	1	1	1	0	0	0	1	0
1	53	3	0	0	0	0	0	0	0	0	0	0	0	0	0	0	0	0	0	0	0	0	19.77	83	58		5.03	63	312	2.8	3.02	0.9	1.1	1.89	60	1	1	0	0	0	1	1	0	0	1	0	0	1	0
1	80	3	0	0	0	0	0	0	0	0	0	0	0	0	0	0	0	0	0	0	0	0	24.22	80	60		4.35	87	267	7.3	3.73	0.6	1.43	2.2		1	1	1	1	0	0	1	4	0	0	1	1	1	1
0	81	3	0	0	0	0	0	0	0	0	0	0	1	0	0	0	0	0	0	0	0	0	29.15	80	72	67	5	84	360	7.6	7.16	3.72	0.91	5.16	65	1	1	0	1	1	0	1	0	0	1	0	0	0	1
1	68	3	1	0	0	0	0	0	0	0	0	0	1	0	1	0	0	0	0	0	0	0	20.76	80	60	73	5.02	89	357	7.7	5.72	2.6	1.22	3.52	63	1	1	0	1	1	1	1	0	0	1	0	0	1	0
0	64	3	0	0	0	0	0	0	0	0	0	0	0	1	0	0	0	0	0	0	0	1	25.68	73	86	61	13.5	55	172	7.7	3.08	2.36	0.87	1.63		1	1	1	0	0	1	1	1	1	0	0	0	0	0
0	67	3	0	0	0	0	0	0	0	0	0	0	1	0	0	0	0	0	0	0	0	0	27.01	70	70	54	4.84	78	262	8.5	2.79	1.26	1.22	1.21	73	1	1	1	0	1	1	1	1	1	0	0	0	0	0
1	60	3	0	0	0	0	0	0	0	0	0	0	0	0	0	0	0	0	0	0	0	0	26.1	120	80	40	16.34	206	554	3.8	2.93	2.33	0.85	1.44		1	1	0	0	0	1	1	3	0	0	1	0	1	1
1	40	3	0	0	0	0	0	0	0	0	0	0	1	0	1	0	0	0	0	0	0	0	19.37	80	80	82	4.39	91	319	6.2	4.4	1.13	1.07	3.24		1	1	1	1	1	1	1	1	1	0	0	0	1	0
1	53	3	0	0	0	0	0	0	0	0	0	0	0	0	0	0	0	0	0	0	0	0	21.13	91	71	70	4.62	80	252	9.7	3.24	1.93	1.02	1.82		1	1	1	0	0	1	1	1	1	0	0	0	1	0
0	72	3	0	0	0	0	0	0	0	0	0	0	1	0	0	0	0	0	0	0	0	1	33.71	101	96	57	5.19	98	298	9.5	4.75	1.62	1.35	2.94	52	1	1	1	0	0	1	1	1	1	0	0	0	1	0
1	55	3	0	0	0	0	0	0	1	0	0	0	1	0	1	0	0	0	0	0	0	0	23.18	68	56		4.58	67	355	3.8	4	1.23	1.14	2.27	62	1	1	1	1	1	1	1	1	1	0	0	0	0	1
1	62	3	0	0	0	0	0	0	0	0	0	0	0	0	1	0	0	0	0	0	0	0	19.59	80	75		5.24	88	349	11.5	2.93	1.94	0.85	1.42	61	1	1	1	0	0	1	1	1	0	1	0	0	0	1
1	43	3	0	0	0	0	0	0	0	0	0	0	0	1	0	0	0	0	0	0	0	0	19.71	68	65		6.01	98	337	6	4.21	1.81	1.01	2.36	63	1	1	1	0	0	1	1	1	1	0	0	0	1	0
1	58	3	0	0	0	0	0	0	0	0	0	0	0	0	1	0	0	0	0	0	0	0	23.44	80	88		4.57	83	184	10.1	3.49	0.9	0.86	1.91		1	1	1	1	0	1	1	3	0	0	1	0	1	1
1	53	3	1	0	0	0	0	0	0	0	0	0	1	0	1	0	0	0	0	0	0	0	21.26	80	75		4.71	63	258	18.3	3.59	0.83	1.23	2.4	60	1	1	1	1	0	1	1	3	0	0	1	0	1	1
1	56	3	1	0	0	0	0	0	0	0	0	0	1	1	0	0	0	0	0	0	0	0	23.03	90	88		9.77	72	238	4.6	3.25	1.47	1.12	1.66	63	1	1	1	1	1	1	1	0	0	1	0	0	1	0
1	42	3	0	0	0	1	0	0	0	0	0	0	1	0	1	0	0	0	0	0	0	0	29.24	111	80	85	5.22	77	364	10.5	4.78	4.28	0.86	2.71		1	1	1	1	0	1	1	0	0	1	0	0	1	0
1	52	3	0	0	0	0	0	0	0	0	0	0	1	0	0	0	0	0	0	0	0	0	34.6	100	80	75	4.93	76	309	6	5.8	1.02	1.05	3.83	58	1	1	1	1	1	1	1	1	1	0	0	0	0	0
0	68	3	0	0	0	0	0	0	0	0	0	0	0	0	0	0	0	0	0	0	0	0	32.89	100	71		10.6	60	245	7	4		0.99			1	1	0	1	1	1	1	1	1	0	0	0	1	0
1	66	3	0	0	0	0	0	0	0	0	0	0	1	0	0	0	0	0	0	0	0	0	17.44	80	92	90	5.15	79	316	10.2	4.44	3.66	0.78	2.36		1	1	0	0	0	1	1	1	1	0	0	0	0	1
0	62	3	0	0	0	1	0	0	0	0	0	0	1	0	0	0	0	0	0	1	0	0	21.45	66	76	75	5.2	54	302	6	5.19	1.52	0.84	3.84	57	1	1	1	1	0	1	0	3	0	0	1	0	1	1
1	63	3	0	0	0	0	0	0	0	0	0	0	0	1	1	0	0	0	0	0	0	1	28.67	90	64	72	7.1	103	313	5.1	5.15	2.93	0.76	3.16		1	1	1	0	0	1	1	0	0	1	0	1	1	1
1	71	3	0	0	0	0	0	0	0	0	0	0	1	1	0	0	0	0	0	0	0	0	22.5	76	84	70	7.64	72	282	3.5	3.83	1.16	1.22	2.36	66	1	1	0	0	0	0	1	0	0	1	0	0	1	1
1	46	3	1	0	0	0	0	0	0	0	0	0	0	0	0	0	0	0	0	0	0	0	24.91	84	75	66	6.59	68	285	9.4	4.66	1.38	0.86	3.23		1	1	1	0	0	1	1	0	0	1	0	0	1	0
1	80	3	1	0	0	0	0	0	0	0	0	0	0	0	0	0	0	0	0	0	0	0	24.22	85	60		4.35	87	267	7.3	3.73	0.6	1.43	2.2		1	1	1	1	0	0	1	0	0	1	0	1	1	1
1	36	3	0	0	0	0	0	0	0	0	0	0	1	0	1	1	0	0	1	1	0	0		90	76		4.96	83	285	6.4	4.67	3.27	0.66	3.12	55	1	1	1	1	0	1	1	1	1	0	0	0	1	0
0	56	3	0	0	0	0	0	0	0	0	0	0	1	0	0	0	0	0	0	0	0	0	31.04	94	70										60	1	1	1	1	0	1	0	1	1	0	0	0	1	0
1	50	3	1	0	0	0	0	0	0	0	0	0	0	0	0	0	0	0	0	0	0	0		78	66		5.44	64	267	9.2	3.85	2.47	0.93	2	58	1	1	1	1	0	1	1	0	0	1	0	0	0	1
1	55	3	0	0	0	0	0	0	0	0	0	0	0	0	1	0	0	0	0	0	0	0	19.82	73	60										65	1	1	0	0	0	1	1	0	0	1	0	0	1	0
1	75	3	0	0	0	0	0	0	0	0	1	0	0	0	0	0	0	0	0	0	0	0	17.47	62	60	86	4.56	88	245	8.6	2.17	0.62	0.55	1.25		1	1	1	0	0	1	1	1	1	0	0	0	1	0
0	63	3	0	0	0	0	0	0	0	0	0	0	0	0	0	0	0	0	0	0	0	0	22.77	81	84		6.41	90	312	8.1	4.1	1.49	1.21	2.34		1	1	1	0	0	1	1	3	0	0	1	0	1	1
1	52	3	1	0	0	0	0	0	0	0	0	0	1	0	0	0	0	0	0	0	0	0	29.05	100	70	72	5.76	93	588	9.4	4.8	3.65	0.82	2.52	65	1	1	0	1	1	1	1	0	0	1	0	0	1	1
0	66	3	0	0	0	0	0	0	0	0	0	0	0	0	0	0	0	0	0	0	0	1	30.48	90	95		5.92	62	254	20	5.41	1.55	1.2	4.31		1	1	1	0	1	1	1	0	0	1	0	0	0	1
1	48	3	1	0	0	0	0	0	1	0	0	0	1	0	0	0	0	0	0	1	0	1	22.86	70	72		6.15								66	1	1	1	0	1	1	1	3	0	0	1	0	1	1
1	51	3	0	0	0	0	0	0	0	0	0	0	1	0	1	0	0	0	0	0	0	0	18.22	72	80		6.33	103	211	8.1	5.41	1.45	1.01	3.41	62	1	1	1	1	0	1	1	1	1	0	0	0	1	0
1	53	3	0	0	0	0	0	0	0	0	1	0	1	0	0	0	0	0	0	0	0	0	19.94	67	60											1	1	0	1	1	1	1	3	0	0	1	0	1	1
0	50	3	0	0	0	0	0	0	0	0	0	0	1	1	0	0	0	0	0	0	0	0		80	72		3.54	57	271	9	3.24	0.61	1.11	1.82		1	1	1	1	0	1	1	0	0	1	0	0	1	0
1	54	3	0	0	0	0	0	0	0	0	0	0	1	0	1	0	0	0	0	0	0	0	22.86	100	90		5.55	69	275	6.4	3.12	1.45	1.03	1.68	63	1	1	1	1	0	1	1	3	0	0	1	0	1	1
0	54	3	0	0	0	0	0	0	0	0	0	0	1	0	0	0	0	0	0	0	0	0	29.38	86	72		6.33	51	290	6.1	5.9	2.42	1.15	3.82	62	1	1	1	0	0	0	1	0	0	1	0	0	1	0
1	72	3	0	0	0	0	0	0	0	0	0	0	1	0	0	0	0	0	0	0	0	0	23.03	80	65	76	5.3	76	285	8.9	3.27	2.26	0.87	1.67		1	1	0	0	0	1	1	0	0	1	0	0	1	0
1	75	3	0	0	0	0	0	0	0	0	0	0	1	1	0	0	0	0	0	0	0	0	24.5	75	76		4.56	55	185	7.1	2.89	0.39	1.44	1.6		1	1	1	1	0	1	1	1	0	1	0	0	1	0
1	72	3	0	0	0	0	1	0	0	0	0	0	1	0	0	0	0	0	0	0	0	0		72	81		5.24	70	340	12.4	3.95	0.53	1.28	2.51	62	1	1	0	1	0	1	1	0	0	1	0	0	1	1
0	68	3	0	0	0	0	0	0	0	0	0	0	1	1	0	0	0	0	0	0	0	0	26.64	65	76		7.03	61	195	5.3	4.61	2.04	1.14	2.84		1	1	0	0	1	1	1	0	0	1	0	0	1	1
0	76	3	0	0	0	0	0	0	0	0	0	0	1	1	0	1	1	0	0	0	0	0	33.06	83	68	62	5.88	46	268	6.1	5.37	1.76	0.92	3.66	69	1	1	0	0	1	1	1	1	1	0	0	0	1	0
0	78	3	0	0	0	0	0	0	0	0	0	0	1	0	0	0	0	0	0	0	0	1	29.31	69	68	51	5.49	63	84	6.1	3.23	1.47	0.84	2.01		1	1	1	0	0	1	1	1	1	0	0	0	1	0
0	63	3	0	0	0	0	0	0	0	0	0	0	0	0	0	0	0	0	0	0	0	0	24.23	80	75		4.84	69	251	6.6	4.21	0.78	1.39	2.49	68	1	1	1	0	0	1	1	1	1	0	0	0	0	1
1	59	3	0	0	0	1	0	0	0	0	0	0	1	0	0	0	0	0	0	0	0	0	20.13	80	68	68	4.59	69	298	2.4	4.38	3.26	0.8	2.61	58	1	1	1	1	0	1	1	0	0	1	0	0	1	1
0	54	3	0	0	0	0	0	0	0	0	0	0	0	1	0	0	0	0	0	0	0	0	26.35	88	92		9.18	76	225	3.6	5.06	1.18	1.13	3.13		1	1	0	0	0	0	1	0	0	1	0	0	1	0
0	82	3	0	0	0	0	0	0	0	0	0	0	0	0	0	0	0	0	0	0	0	0	22.6	60	52		4.75	77	318	3.2	3.68	1.93	0.99	2.11		1	1	1	0	0	1	1	0	0	1	0	0	1	0
1	63	3	0	0	0	0	0	0	0	0	1	0	0	0	1	0	0	0	0	0	0	0	20.45	61	62		4.93	74	371	6.4	5.04	4.59	1.26	2.8	64	1	1	0	0	0	0	1	0	0	1	0	0	1	0
1	50	3	0	0	0	0	0	0	0	0	0	0	0	1	1	0	0	0	0	0	0	0	20.52	80	73		5.59	54	355	8.3	3.18	2.21	0.63	1.93	50	1	1	1	0	0	1	1	0	0	1	0	0	1	0
1	75	3	0	0	0	0	0	0	1	0	0	0	1	0	1	0	0	0	0	0	0	0	27.7	84	64	60	5.89	70	372	17.5	2	1.77	0.29	0.98	69	1	1	1	1	0	1	1	3	0	0	1	0	1	1
1	71	3	0	0	0	0	0	0	0	0	0	0	0	1	0	0	0	0	0	0	0	0	19.38	66	72		8.73	75	249	5.3	4.21	1.35	0.97	2.79	63	1	1	1	0	0	1	1	0	0	1	0	1	1	0
0	60	3	0	0	0	0	0	0	0	0	0	0	1	0	0	0	0	0	0	0	0	0	26.64	84	84		5.76	40	214	10.1	3.58	1	1.29	2.05	63	1	1	0	0	0	1	1	0	0	1	0	0	1	1
1	78	3	0	0	0	0	0	0	0	0	0	0	0	1	0	0	0	0	0	0	0	0	29.2	90	84	64	5.86	86	313	13.3	4.17	1.14	0.79	2.78	58	1	1	1	1	0	1	1	0	0	1	0	0	1	1
1	79	3	0	0	0	0	0	0	1	0	0	0	1	1	0	0	0	0	0	0	0	0	24.16	71	33		4.79	114	225	12.8	3.02	0.67	1.4	1.49		1	1	1	0	0	1	1	4	0	0	1	1	1	1
1	38	3	1	0	0	0	0	0	0	0	0	0	0	0	0	0	0	0	0	0	0	0	20.88	80	66		5.12	68	319	5.3	5.43	1.31	0.79	4.11		1	1	0	1	0	1	1	0	0	1	0	0	0	1
0	69	3	0	0	0	0	0	0	0	0	0	0	1	1	0	1	1	1	0	0	0	0						81	282	3.6					43	1	1	1	0	0	1	1	3	0	0	1	0	1	1
0	63	3	0	0	0	0	0	0	0	0	0	0	0	0	0	0	0	0	0	0	0	0	31.16	76	69		5.02	48	233	8.8	4.27	2.38	1.29	2.35	67	1	1	0	0	0	0	1	1	1	0	0	0	1	0
1	71	3	0	0	0	0	0	0	0	1	0	0	0	1	1	1	1	0	0	0	0	0		79	65	99	5.51	95	232	12	3.42	0.85	0.85	2.18	57	1	1	0	1	0	1	1	3	0	0	1	0	1	1
0	78	3	0	0	0	0	0	0	0	0	0	0	0	0	0	0	0	0	0	0	0	0	26.22	65	62		4.99	56	127	10.5	6.27	0.72	1.87	3.96	65	1	1	1	0	0	1	1	1	1	0	0	0	1	0
0	62	3	0	0	0	0	0	0	0	0	0	0	0	0	0	0	0	0	0	0	0	0	26.37	78	82		7.48	44	246	4.5	5.26	2.97	0.94	3.29	64	1	1	1	0	0	1	1	0	0	1	0	0	1	0
1	46	3	0	0	0	0	0	0	0	0	0	0	0	0	0	0	0	0	0	0	0	0	23.44	80	80		4.75	55	269		2.36	1.45	0.74	1.92	66	1	0	1	1	0	1	1	1	1	0	0	0	1	0
1	46	3	0	0	0	0	0	0	0	0	0	0	1	0	1	0	0	0	0	0	0	1	19.59	80	60		4.62	88	486	5.8	3.9	1.12	0.81	2.34	60	1	1	1	1	0	0	1	3	0	0	1	0	1	1
1	60	3	0	0	0	0	0	0	0	0	1	0	1	0	0	0	0	0	0	0	0	0	22.02	94	70	80	6.2	84	367	23	6	1	1.06			1	1	0	0	1	1	1	1	1	0	0	0	0	1
1	53	3	0	0	0	0	0	0	0	0	0	0	1	1	1	0	0	0	0	0	0	0	25.63	97	62		8.26	59	346	3	5.6	6.62	0.63	2.18	72	1	1	1	1	1	1	1	3	0	0	1	0	1	1
1	61	3	0	0	0	0	0	0	0	0	0	0	0	0	0	0	0	0	0	0	0	0	18.45	80	82		4.83	72	299	11	3.7	1.24	0.92	2.35	65	1	1	1	0	0	1	1	1	1	0	0	0	1	0
0	71	3	0	0	0	0	0	0	0	0	0	0	0	0	0	0	0	0	0	0	0	0	24.06	77	68		4.17	65	213	5.6	4.3	1.08	1.46	2.09	67	1	1	1	0	0	1	1	0	0	1	0	0	1	0
1	76	3	1	0	0	0	0	0	1	0	0	0	1	1	1	0	0	0	0	1	0	0	21.8	80	80		3.11	115	420	7.9	3.53	1.87	0.97	1.93	63	1	1	1	1	1	1	1	3	0	0	1	0	1	1
1	60	3	0	0	0	0	0	0	0	0	0	0	0	0	1	0	0	0	0	0	0	1	19.66	80	76		4.87	82	863	11.2	5.12	2.67	0.95	3.24	64	1	1	1	0	0	1	1	0	0	1	0	0	1	0
1	52	3	0	0	0	0	0	0	0	0	0	0	0	0	1	0	0	0	0	0	0	0	21.47	61	67	84	5.43	71	364	5.2	5.35	9.32	0.53	1.07	67	1	1	0	0	0	1	1	3	0	0	1	0	1	1
1	69	3	0	0	0	0	0	0	0	0	0	0	0	0	1	1	0	0	1	1	0	0	19.88	80	74										64	1	0	1	0	0	1	1	1	1	0	0	0	0	1
0	64	3	0	0	0	0	0	0	0	0	0	0	0	0	0	1	1	0	0	0	0	0		112	62		5.19	64	181	4.4	4.64	0.68	1.34	2.53		1	1	1	1	1	1	1	4	0	0	1	1	1	1
1	63	3	0	0	0	0	0	0	0	0	0	0	1	0	0	0	0	0	0	0	0	0	23.88	80	58	83	5.44	73	315	4.1	3.69	1.46	1.06	1.7	65	1	1	0	1	1	1	1	0	0	1	0	0	1	1
1	46	3	0	0	0	0	0	0	0	0	0	0	0	0	0	0	0	0	0	0	0	0	19.15	80	60		4.54	76	227	3.8	6.69	1.43	1.23	4.57		1	1	1	1	0	1	1	0	0	1	0	0	1	0
0	45	3	0	0	0	0	0	0	0	0	0	0	1	0	0	0	0	0	0	0	0	0	26.81	89	75	69	6.17	37	212	4.6	6.13	2.28	1.11	4.21	63	1	1	1	0	0	1	1	0	0	1	0	0	1	0
1	68	3	0	0	0	0	0	0	0	0	0	0	1	0	0	0	0	0	0	1	0	1	30.42	90	66	78	4.98	88	308	4.4	5.92	0.87	1.11	4.03	70	1	1	1	1	1	1	1	1	1	0	0	0	1	0
0	69	3	0	1	0	0	0	0	0	0	0	0	1	1	0	0	0	0	0	0	0	0	22.68	71	80										67	1	1	1	0	1	1	1	3	0	0	1	0	1	1
1	75	3	0	0	0	0	0	0	0	0	0	0	0	0	0	0	0	0	0	0	0	0	24.02	74	61	60	5.34	72	303	10.9	3.73	0.84	1.2	2.24	58	1	1	1	1	0	1	1	0	0	1	0	0	1	1
0	55	3	1	0	0	0	0	0	0	0	0	0	0	0	0	0	0	0	0	0	0	0	26.35	82	77	76	5.45	42	236	5.6	3.86	0.89	1.51	2	66	1	1	1	0	1	1	1	0	0	1	0	0	1	1
0	51	3	0	0	0	0	0	0	0	0	0	0	0	0	0	0	0	0	0	0	0	0	21.51	80	65	75	4.97	66	227	4.2	4.59	0.65	1.76	2.94	62	1	1	1	0	0	0	1	1	1	0	0	0	1	0
1	75	3	1	0	0	0	0	0	0	0	0	0	0	0	0	0	0	0	0	0	0	0	24.02	74	61	60	5.34	72	303	9	3.73	0.84	1.2	2.24	58	1	1	1	1	0	1	1	0	0	1	0	0	1	1
1	68	3	0	0	0	0	0	0	0	0	0	0	1	0	0	0	0	0	0	0	0	0	26.82	98	69	80	4.91	144	338	7	6.01	2.98	1.15	3.31	67	1	1	1	1	0	1	1	3	0	0	1	0	1	1
0	60	3	0	0	0	0	0	0	0	0	0	0	0	0	0	0	0	0	0	0	0	0	24.77	80	82		4.48	49	265	7.7	3.99	1.9	0.97	2.64	65	1	1	1	0	0	1	1	0	0	1	0	0	1	1
1	52	3	0	0	0	0	0	0	0	0	0	0	0	0	0	0	0	0	0	1	0	0	20.28	80	74		4.01	78	314	15.7	4.83	2.35	0.71	3.84		1	1	0	1	0	1	1	0	0	1	0	0	0	1
1	56	3	0	0	0	0	0	0	0	0	0	0	1	0	1	0	0	0	0	0	0	0		138	89	68									63	1	1	1	1	1	1	1	0	0	1	0	0	1	1
1	44	3	0	0	0	0	0	0	0	0	0	0	1	0	0	0	0	0	0	0	0	0		120	80	62	5.19	61	551	7	3.06	1.35	0.74	1.66	67	1	0	1	1	1	1	1	1	1	0	0	0	0	1
0	61	3	0	0	0	0	0	0	0	0	0	0	1	0	0	0	0	0	0	0	0	1		135	72	56	5.34	56	252	4.7	5.58	4.11	0.79	3.18		1	1	0	1	1	1	1	0	0	1	0	0	1	1
0	56	3	0	0	0	0	0	0	0	0	0	0	1	0	0	0	0	0	0	0	0	1		136	88	75	5.57	48	280	5.9	5.19	1.32	1.1	3.69		1	1	1	0	0	1	0	1	1	0	0	0	0	0
1	47	3	0	0	0	0	0	0	0	0	0	0	0	0	0	0	0	0	0	0	0	1		140	98	72	3.78	80	184	9.4	3.37	0.95	1.12	2.01	62	1	1	1	1	0	1	1	0	0	1	0	0	1	1
1	44	3	0	0	0	0	0	0	0	0	0	0	0	0	0	0	0	0	0	0	0	1		130	95	80	5.72	68	231	12.6	3.85	2.05	0.96	2.49		1	1	0	0	0	1	1	3	0	0	1	0	1	1
1	57	3	0	0	0	0	0	0	1	0	0	0	0	0	1	1	1	0	0	0	0	0		120	90	62										1	1	1	0	0	1	1	1	1	0	0	0	1	0
1	56	3	1	0	0	0	0	0	0	0	0	0	1	0	1	0	0	0	0	0	0	1		125	85	68	14.34	66	233	10.4	3.14	1.58	1.06	1.51	65	1	1	1	1	0	1	1	3	0	0	1	0	1	1
1	61	3	0	0	0	0	0	0	0	0	0	0	1	1	0	0	0	0	0	1	0	1		155	105	92	6.2	85	373	6.1	5.18	1.49	0.72	3.26	62	1	1	1	1	0	1	1	0	0	1	0	0	1	1
1	69	3	0	0	0	0	0	0	0	0	0	0	0	0	1	0	0	0	0	1	0	0		125	75	78				5.5	2.48	1.43	0.7	1.16	26	1	1	1	0	0	1	1	1	1	0	0	0	1	0
0	68	3	0	0	0	0	0	0	0	0	0	0	0	0	0	0	0	0	0	0	0	0		128	70	60	5.27	65	290	4.2	5.25	1.16	1.24	2.74		1	1	0	0	0	1	1	1	1	0	0	0	1	0
1	81	3	0	0	0	0	0	0	0	0	1	0	0	0	0	1	0	0	0	0	1	1		120	80	65	4.19	73	284	9.3	2.68	0.61	0.94	1.2	57	1	1	0	0	0	1	1	1	1	0	0	0	0	1
1	52	3	0	0	0	0	0	0	0	0	0	0	1	0	0	1	0	0	0	1	0	1		120	85	68	4.77	89	305	14	4.48	2.42	1.06	2.29	64	1	1	1	0	1	1	1	1	1	0	0	0	1	0
0	62	3	0	0	0	0	0	0	0	0	0	0	1	0	0	0	0	0	0	0	0	1		140	80	84	5.43	71	339	9.2	6.85	2.03	1.05	3.87	60	1	1	1	0	1	1	1	1	1	0	0	0	1	0
1	48	3	0	0	0	0	0	0	0	0	1	0	1	0	1	0	0	0	0	0	0	0		120	70	65	4.41	93	574	10.7	3.2	1.34	0.91	1.69	61	1	1	1	1	1	1	1	0	0	1	0	0	1	1
0	64	3	0	0	0	0	0	0	0	0	0	0	1	1	0	0	0	0	0	0	0	0		120	80	62	6.56	49	328	12.2	4.73	1.54	1.5	2	58	1	1	1	1	0	1	1	0	0	1	0	0	0	1
0	57	3	0	0	0	0	0	0	0	0	0	0	0	0	0	0	0	0	0	0	0	1		120	83	83	7	53	255	17.4	5.97	2.2	1.25	4		1	1	1	0	1	1	1	1	1	0	0	0	0	0
1	48	3	0	0	0	0	0	0	0	0	0	0	1	0	1	0	0	0	0	0	0	0		125	70	72	4.4	49	232	10.8	3.53	3.56	1.19	3.06	61	1	1	1	1	0	1	1	1	1	0	0	0	1	0
1	71	3	0	0	0	0	0	0	0	0	1	0	0	0	0	0	0	0	0	0	0	1		136	77	66	4.22	108	343	8.1	2.91	0.8	1.24	1.06		1	1	1	0	0	1	1	1	1	0	0	0	1	0
1	57	3	0	0	0	0	0	0	0	0	0	0	0	0	0	0	0	0	0	0	0	0		120	80	60	4.18	49	328	13.5	4.29	1.47	0.89	2.55		1	1	1	0	0	1	1	0	0	1	0	1	1	0
1	60	3	0	0	0	0	0	0	0	0	1	0	0	0	1	1	0	0	0	0	1	1		117	74	64	4.77	81	314	14.1	4.65	0.95	0.99	3.22	59	1	1	1	0	0	1	1	1	1	0	0	0	0	0
0	62	3	0	0	0	0	0	0	0	0	1	0	1	0	0	0	0	0	0	0	0	1		159	86	64	4.12	49	365	10.8	5.46	2.08	1.3	3.26	62	1	1	0	0	1	1	1	1	1	0	0	0	0	0
1	63	3	1	0	0	0	0	0	0	0	0	0	0	0	0	0	0	0	0	0	0	1		124	78	74	3.59	71	326	6.9	3.33	1.03	1.32	1.53	65	1	1	1	0	0	1	1	1	1	0	0	0	1	0
0	60	3	0	0	0	0	0	0	0	0	0	0	0	0	0	0	0	0	0	0	0	0		140	80	78	5.66	53	272	14.8	6	1.69	1.02	4.57	57	1	0	1	0	0	1	1	1	1	0	0	0	0	0
1	64	3	0	0	0	0	0	1	0	0	0	0	1	0	1	0	0	0	0	1	0	1		110	66	72		75	300							1	1	0	1	1	1	1	1	1	0	0	0	0	1
1	56	3	0	0	0	0	0	0	0	0	1	0	1	0	0	0	0	0	0	0	0	1		110	70	76	4.09	83	363	2.2	4.69	2.67	0.96	3.01	63	1	1	1	1	1	1	1	1	1	0	0	0	0	1
1	56	3	1	0	0	0	0	0	0	0	0	0	0	0	0	0	0	0	0	0	0	1		120	80	54	4.25	66	251	14.8	4.83	1.8	0.69	2.33	65	1	1	1	0	0	1	1	0	0	1	0	0	1	1
1	61	3	0	0	0	0	0	0	0	0	0	0	0	0	1	0	0	0	0	0	0	0		130	80	60	4.8	73	341	15.8	5.64	1.14	1.36	2.97	58	1	1	1	0	0	1	1	0	0	1	0	0	1	0
0	72	3	1	0	0	0	0	0	0	0	0	0	1	1	0	0	0	0	0	0	0	0		172	90	70		59	237	9.8	3.53	3.54	0.81	1.64	67	1	1	0	1	1	1	1	1	1	0	0	0	1	0
0	81	3	1	0	0	0	0	0	0	0	0	0	1	1	0	0	0	0	0	0	0	1		150	65	56	4.79	60	316	34.2	4.86	1.21	0.9	3.55	48	1	1	1	1	0	0	1	1	1	0	0	0	1	0
1	70	3	0	0	0	0	0	0	0	0	0	0	1	0	0	0	0	0	0	0	0	0		140	94	100									59	1	1	1	1	1	1	1	1	1	0	0	0	0	0
0	55	3	0	0	0	0	0	0	1	0	0	0	1	0	0	0	0	0	0	0	1	0		158	98	58	4.46	57	307	12.4	3.48	1.41	1.09	2.05	62	1	1	1	1	1	1	1	1	1	0	0	0	1	0
0	61	3	1	0	0	1	0	0	0	0	0	0	1	0	0	0	0	0	0	0	0	0		155	88	76	7.28	54	229	15.4	4.4	1.23	1.12	2.8	62	1	1	0	0	1	0	1	0	0	1	0	0	1	1
0	48	3	0	0	0	0	0	0	0	0	0	0	1	0	0	0	0	0	0	0	0	0		150	100	76	3.69	58	244	11.7						1	1	0	1	1	1	1	3	0	0	1	0	1	1
0	69	3	0	0	0	0	0	0	0	0	0	0	1	0	0	0	0	0	0	0	0	0		180	70	68	4.68	59	325	8.6	3.33	1.32	1.14	1.78	61	1	1	1	0	1	1	1	1	1	0	0	0	0	0
1	70	3	0	0	0	0	0	0	0	0	0	0	0	0	1	0	0	0	0	0	0	1		119	69	76	4.82	55	342	6.1	5.17	0.79	0.95	3.64		1	1	1	0	0	1	1	0	0	1	0	0	1	1
0	45	3	0	0	0	0	0	0	0	0	0	1	1	0	0	0	0	0	0	0	0	0		140	90	80		61.9	464	11	3.89	3.76	0.99	1.88		1	1	0	1	0	1	1	0	0	1	0	0	1	0
1	33	3	0	0	0	0	0	0	0	0	0	0	1	0	0	0	0	0	0	0	0	0		135	90	80	5.82	65	377	5	2.71	1.69	0.67	1.64	68	1	1	1	1	0	1	1	0	0	1	0	0	1	0
1	52	3	1	0	0	0	0	0	0	0	0	1	0	0	1	0	0	0	0	0	0	0		125	75	63	4.43	55	270	11.3	2.63	1.01	1.01	1.33	61	1	1	1	0	0	1	1	1	1	0	0	0	0	0
1	52	3	0	0	0	0	0	0	0	0	0	0	0	0	1	0	0	0	0	0	0	0		120	80	64	5.25	68	283	9.2	3.18	3.05	0.77	1.6	67	1	1	1	0	0	1	1	0	0	1	0	1	0	0
0	69	3	1	0	0	0	0	0	0	0	0	0	0	0	0	0	0	0	0	1	0	0		139	79	84		66	317	6.9					42	1	1	1	0	0	1	1	3	0	0	1	1	1	0
0	77	3	0	0	0	0	0	0	0	0	0	0	1	0	0	0	0	0	0	0	0	0		130	80	68	3.94	77	249	7.1	4.83	1.13	1.18	3.17	71	1	1	1	0	0	1	1	1	1	0	0	0	1	0
0	46	3	0	0	0	0	0	0	0	0	0	0	1	1	0	0	0	0	0	0	0	0		120	80	70	9.54	70	327	5.9	3.22	1.77	1	1.78	66	1	1	1	0	1	1	1	3	0	0	1	0	1	1
1	59	3	0	0	0	0	0	0	0	0	0	0	1	0	0	0	0	0	0	0	0	0		132	82	65	5.24	64	248	12.2	5.44	1.5	1.39	3.59	60	1	1	1	0	0	1	1	1	1	0	0	0	0	1
0	49	3	0	0	0	0	0	0	0	0	0	0	1	1	0	0	0	0	0	0	0	0		120	80	68	8.08	55	318	10.4	5.28	2.99	0.96	3.36	69	1	1	1	0	1	1	1	1	1	0	0	0	0	0
0	51	3	0	0	0	0	0	0	0	0	0	0	1	0	0	0	0	0	0	0	0	0		130	80	76	4.66	48	218	3.6	4.41	1.42	1.07	2.83	57	1	1	1	1	0	1	1	1	1	0	0	0	0	0
0	60	3	0	0	0	0	0	0	0	0	0	0	1	0	0	0	0	0	0	0	0	0		121	74	70	5.34	48	366	9.1	8.36	2.88	1.19	4.47		1	1	1	0	0	1	1	0	0	1	0	0	1	1
1	69	3	1	0	0	0	0	0	0	0	0	0	1	1	0	0	0	0	0	0	0	0		145	75	67	3.34	84	347	7	2.7	0.61	1.19	1.32	63	1	1	1	1	0	1	1	0	0	1	0	0	1	1
1	47	3	0	0	0	0	0	0	0	0	0	0	1	0	0	0	0	0	0	0	0	0		160	100	81	4.95	77	430	18.6	4.27	3.73	0.83	2.56	61	1	1	1	1	0	1	1	1	1	0	0	0	1	0
1	58	3	0	0	0	0	0	0	0	0	0	0	1	0	1	0	0	0	0	0	0	0		125	75	78	5.31	99	291	8.5	4.89	1.55	0.93	3.01	60	1	0	1	1	0	1	0	0	0	1	0	0	1	1
1	75	3	0	0	0	0	0	0	0	0	0	0	0	1	0	0	0	0	0	0	0	0		139	77	79	11.37	50	258	9	4.6	0.83	1.18	2.94	62	1	1	1	0	0	1	1	1	1	0	0	0	1	0
1	59	3	0	0	0	0	0	0	0	0	0	0	1	1	0	0	0	0	0	0	0	0		148	78	82	5.55	86	269	5.8	3.74	0.9	1.39	1.65	69	1	1	1	1	0	1	1	3	0	0	1	0	1	1
1	42	3	0	0	0	0	0	0	0	0	0	0	1	1	1	0	0	0	0	0	0	0		126	80	70	5.53	75	391	9.9	2.6	1.95	0.65	1.32	60	1	0	1	1	0	0	1	0	0	1	0	0	1	0
0	69	3	0	0	0	0	0	0	0	0	0	0	1	0	0	0	0	0	0	0	0	0		124	68	90	4.67	60	354	6.4	5	2.15	1.07	2.84	65	1	1	0	1	0	1	1	1	1	0	0	0	1	0
0	46	3	0	0	0	0	0	0	0	0	0	0	0	0	0	0	0	0	0	0	0	0		110	70	65	4.43	49	411	6.5	4.73	2.2	1.08	3.12		1	1	0	0	0	1	1	1	1	0	0	0	1	0
0	44	3	0	0	0	0	0	0	0	0	0	0	1	0	0	1	1	1	0	0	0	1		170	110	88	6.26	94	423	13.1	2.95	3.55	0.85	1.17		1	1	1	1	1	1	1	3	0	0	1	0	1	1
0	79	3	1	0	0	0	0	0	0	0	0	0	0	1	0	0	0	0	0	0	0	0		130	70	77	7.68	68	298	7.9	5.1	3.01	0.95	2.55	62	1	1	0	0	0	1	1	1	1	0	0	0	0	1
1	61	3	1	0	0	0	0	0	0	0	0	0	1	0	0	0	0	0	0	0	0	0		148	100	80									67	1	1	1	0	0	1	1	3	0	0	1	0	1	1
1	76	3	1	0	0	0	0	0	0	0	0	0	0	0	0	0	0	0	0	0	0	0		110	75	76		83	298	8.7	2.82	1.15	1.01	1.29	62	1	1	1	0	0	1	1	4	0	0	1	1	1	1
1	47	3	0	0	0	0	0	0	0	0	0	0	1	1	1	0	0	0	0	0	0	0		120	80	80	7.03	74	250	4.1	3.72	2.3	0.66	2.05	68	1	1	1	0	1	1	1	0	0	1	0	0	1	1
1	59	3	0	0	0	1	0	0	0	0	1	0	0	0	1	0	0	0	0	0	0	0		100	70	60	5.34	72	269	7.6	3.9	2.14	0.83	2.44		1	1	1	0	0	1	1	3	0	0	1	0	1	1
1	54	3	0	0	0	0	0	0	0	0	0	0	0	0	1	0	0	0	0	0	0	1		91	67	66	4.86	75	300	7	3.86	1.27	1.3	1.53	61	1	1	1	0	0	1	1	1	1	0	0	0	0	1
1	74	3	0	0	0	0	0	0	0	0	0	0	1	0	1	0	0	0	0	0	0	0		150	80	60	4.64	122	390	4.9	4.2	1.7	0.98	2.79		1	0	1	1	0	1	1	0	0	1	0	0	0	1
1	70	3	0	0	0	0	0	0	0	0	0	0	1	0	0	0	0	0	0	0	0	0		168	91	81	6.21	723	337	7.2	4.01	3.56	0.68	2.29	61	1	1	1	1	0	1	1	1	1	0	0	0	1	0
1	45	3	0	0	0	0	0	0	0	0	0	0	1	0	1	0	0	0	0	1	0	1		140	110	88	4.51	39	306	15.2	4.27	1.89	0.8	2.49	64	1	1	1	0	1	1	1	1	1	0	0	0	1	0
1	46	3	0	0	0	0	0	0	0	0	0	0	0	0	1	0	0	0	0	0	0	0		116	75	76	3.88	46	383	3.3	3.61	1.65	0.78	2.06		1	1	1	0	0	1	1	1	1	0	0	0	1	0
0	50	3	0	0	0	0	0	0	0	0	0	0	1	1	0	0	0	0	0	0	0	0		120	71	80										1	1	0	1	0	1	1	0	0	1	0	0	1	0
0	61	3	0	0	0	0	0	0	0	0	0	0	1	0	0	0	0	0	0	0	0	0		141	80	60	5.21	52	15	14.1	5.64	5.5	0.95	3.41	63	1	1	1	0	0	1	1	3	0	0	1	0	1	1
1	73	3	0	0	0	0	0	0	0	0	0	0	0	0	1	0	0	0	0	1	0	1		136	85	56	5.64	83.3	279	7.7	3.83	1.12	1.18	1.84	62	1	1	1	0	0	1	1	1	1	0	0	0	0	0
0	76	3	0	0	0	0	0	0	0	0	0	0	0	0	0	0	0	0	0	0	0	0		120	70	45	5.58	65	282	8.1	4.56	0.89	1.2	2.64	65	1	1	0	0	0	1	1	0	0	1	0	0	1	1
0	44	3	0	0	0	0	0	0	0	0	0	0	1	0	0	0	0	0	0	0	0	1		120	90	80	5.74	65	215	15.2	3.11	1.42	1.11	1.48	56.4	1	1	1	1	1	1	1	1	1	0	0	0	1	0
1	62	3	0	0	0	0	0	0	1	0	0	0	1	0	1	0	0	0	0	0	0	0		155	85	86	6.84	76	241	5.4	3.25	1.16	0.9	1.67	47	1	1	1	0	0	1	1	3	0	0	1	0	1	1
1	61	3	0	0	0	0	0	0	0	0	0	0	0	0	1	0	0	0	0	0	0	0		136	84	57	4.39	42	299	3.8	3.03	0.43	1.02	1.57	66	1	1	0	0	1	1	1	1	1	0	0	0	1	0
1	48	3	0	0	0	0	0	0	0	0	0	0	0	0	0	0	0	0	0	0	0	0		108	70	60	4.77	79	429	5.3	4.62	1.99	0.63	3.02		1	1	0	0	0	1	1	1	1	0	0	0	0	1
1	53	3	0	0	0	0	0	0	0	0	0	0	1	0	0	0	0	0	0	0	0	0		150	90	70	8.51	83	222	7.7	4.44	1.65	0.82	2.55	60	1	1	0	0	1	1	1	1	1	0	0	0	1	0
0	63	3	1	0	0	0	0	0	0	0	0	0	1	0	0	0	0	0	0	0	0	0		112	80	83	4.89	112	278	8.6	2.86	1.99	0.77	1.27	62	1	1	1	1	0	1	1	1	1	0	0	0	0	1
1	54	3	1	0	0	0	0	0	0	0	0	0	0	0	0	0	0	0	0	0	0	1		134	86	66		64	264	8.1	4.51	1.91	1.22	2.73	68	1	1	0	0	0	1	1	0	0	1	0	0	0	1
1	57	3	0	0	0	0	0	0	0	0	0	0	0	0	1	0	0	0	0	0	0	1		115	75	78	3.97	80.3	272	8	3.15	0.82	1.08	1.81	63	1	1	1	0	0	1	1	0	0	1	0	0	1	1
0	60	3	0	0	0	0	0	0	0	0	0	0	1	0	0	0	0	0	0	0	0	0		140	89	75	4.72	55	360	5.8	4.61	3.39	0.7	2.94		1	1	1	1	0	1	1	1	1	0	0	0	1	0
1	64	3	0	0	0	0	0	0	0	0	1	0	1	0	1	0	0	0	0	0	0	0		165	104	80	4.62	81	487	10.6	4.29	2.01	0.71	2.76		1	1	1	1	1	1	1	1	1	0	0	0	1	0
1	56	3	0	0	0	0	0	0	0	0	0	0	0	0	0	0	0	0	0	0	0	0		110	75	72	5.09	93	303	6.2	4.02	2.53	0.51	2.5		1	1	0	0	0	1	1	0	0	1	0	0	1	0
1	48	3	0	0	0	0	0	0	0	0	0	0	1	1	1	0	0	0	0	0	0	0		140	90	80		65	341	11.5	4.15	2.82	1.03	2.44		1	1	0	1	1	1	1	1	1	0	0	0	0	1
0	62	3	0	1	0	0	0	0	0	0	0	0	1	1	0	0	0	0	0	1	0	0		160	100	72	5.88	48	162	4.3	4.42	1.19	0.67	2.97		1	1	1	0	1	1	1	1	1	0	0	0	1	0
1	59	3	0	0	0	0	0	0	0	0	0	0	0	0	0	0	0	0	0	0	0	1		120	80	72	3.84	54	262	14.2	5.48	2.1	1.15	3.91		1	1	1	0	0	1	1	0	0	1	0	0	1	1
1	53	3	0	0	0	0	0	0	0	0	0	0	0	0	1	0	0	0	0	0	0	1		110	70	60	4.44	75.4	284	9.8	4.04	1.44	0.71	2.34	56	1	1	0	0	0	1	1	0	0	1	0	0	0	1
0	62	3	0	0	0	0	0	0	0	0	0	0	1	1	0	0	0	0	0	0	0	0		140	85	101	9.38	52.2	173	3	4.66	4.18	0.95	2.46		1	1	1	1	1	1	1	1	1	0	0	0	0	1
1	70	3	0	0	0	0	0	0	0	0	0	0	0	0	1	0	0	0	0	0	0	0		116	82	67	4.06	102	376	13.4	5.17	1.29	0.83	3.6		1	1	1	1	1	1	1	0	0	1	0	0	1	1
1	70	3	0	0	0	0	0	0	0	0	1	0	1	1	1	0	0	0	0	0	0	1		140	65	70		73	385	7.7	3.08	1.24	0.98	1.66	57.4	1	1	1	1	1	1	1	3	0	0	1	1	1	1
0	64	3	0	0	0	0	0	0	0	0	0	0	0	0	0	0	0	0	0	0	0	0		148	100	77	5.13	54	347	9.7	3.82	2.2	0.61	2.34	65	1	1	1	1	0	1	1	1	1	0	0	0	1	0
1	75	3	0	0	0	0	0	1	0	0	0	0	1	1	1	0	0	0	0	0	0	0		136	79	48	7.15	132.3	571	25.2	4.06	2.34	0.78	2.35		1	1	0	0	0	1	1	0	0	1	0	0	0	1
0	44	3	0	0	0	0	0	0	0	0	0	0	1	0	0	0	0	0	0	0	0	1		140	92	72	4.43	40	246	5.4	4.02	1.87	1.06	2.5	70	1	1	1	0	0	1	1	1	1	0	0	0	1	0
0	62	3	0	0	0	0	0	0	0	0	0	0	1	0	0	0	0	0	0	0	0	1		130	79	78	5.43	50	187	7.6					64	1	1	1	0	0	1	1	0	0	1	0	0	1	1
0	67	3	0	0	0	0	0	0	0	0	0	0	1	1	0	0	0	0	0	0	0	0		134	87	93		68	266	8.6	6.05	2.29	1.18	3.79	58	1	1	1	0	1	1	1	0	0	1	0	0	1	1
1	52	3	0	0	0	0	1	0	0	0	0	0	1	0	0	0	0	0	0	0	0	1		120	80	68	4.56	53	213	9.8	2.91	0.89	0.92	1.61	65	1	0	0	0	0	1	1	0	0	1	0	0	1	1
1	66	3	0	0	0	0	0	0	0	0	0	1	0	0	1	0	0	0	0	0	0	1		118	70	68	4.58	69	332	25.3	3.86	5.06	0.85	1.37	64	1	1	1	0	1	1	1	4	0	0	1	1	1	1
1	52	3	0	0	0	0	0	0	0	0	0	0	1	0	0	0	0	0	0	0	0	1		150	95	78	4.46	78	280	9	4.32	2.48	0.72	2.66		1	1	1	0	0	1	1	0	0	1	0	0	1	1
1	48	3	0	0	0	0	0	0	0	0	0	0	1	0	0	0	0	0	0	0	0	0		130	80	81	5.62	77	317	7.5	3.63	2.04	1	1.93	62	1	1	0	0	0	1	1	1	1	0	0	0	1	0
1	56	3	0	0	0	0	0	0	0	0	1	0	0	0	1	0	0	0	0	0	0	1		135	70	53	4.09	73	400	9.1	5.13	3.49	1.19	2.99	74	1	1	0	0	1	1	1	1	1	0	0	0	1	0
0	75	3	0	0	0	0	0	0	0	0	0	0	1	0	0	0	0	0	0	0	0	1		145	85	60	5	68.5	223	13.7	3.86	1.63	1.09	2.32	58	1	1	1	1	0	1	1	3	0	0	1	0	1	1
1	57	3	0	0	0	0	0	0	0	0	0	0	0	1	0	0	0	0	0	0	0	0		120	80	65	5.35	93	325	11	4.56	1.75	1.25	2.52	63	1	1	1	0	1	1	1	1	1	0	0	0	0	0
1	43	3	0	0	0	0	0	0	0	0	0	0	0	0	0	0	0	0	0	0	0	0		120	80	88	4.84	89	235	3.6	3.56	2.18	0.7	2.13	61	1	1	1	0	0	1	1	1	1	0	0	0	1	0
1	58	3	0	0	0	0	0	0	0	0	1	0	0	0	0	0	0	0	0	0	0	1		125	82	64	4.21	59	266	8.4	4.87	5.9	0.81	2.22	56	1	1	0	0	0	1	1	1	1	0	0	0	1	0
0	56	3	0	0	0	0	0	0	0	0	0	0	1	1	0	0	0	0	0	0	0	1		140	100	80	5.9	66	276	15.7	4.52	1.7	1.06	2.93	60	1	1	1	1	1	1	0	0	0	1	0	0	0	1
1	52	3	0	0	0	0	0	0	0	0	0	0	1	0	1	0	0	0	0	0	0	1		120	80	68		74	375	8.6	2.32	1.11	0.67	1.21	73	1	1	1	1	0	1	1	1	1	0	0	0	1	0
1	40	3	0	0	0	0	0	0	0	0	1	0	1	0	1	0	0	0	0	1	0	1		134	96	73	4.58	86	302	11.7	4.95	2.95	1.2	3.11	61	1	1	0	1	1	1	1	0	0	1	0	0	1	0
1	47	3	0	0	0	0	0	0	0	0	0	0	0	0	1	0	0	0	0	0	0	1		102	63	72	4.32	74	311	8	2.63	1.89	0.85	1.06		1	1	1	0	0	1	1	1	1	0	0	0	0	1
1	59	3	1	0	0	0	0	0	0	0	1	0	1	0	1	1	0	0	1	1	0	1		154	76	66	4.24	77	347	16.1	3.82	1.73	0.67	2.65		1	1	0	0	1	1	1	1	1	0	0	0	1	0
1	65	3	0	0	0	0	0	0	0	0	0	0	1	0	1	0	0	0	0	0	0	0		150	100	61	5.06	63	266	6.4					64	1	1	0	1	0	1	1	0	0	1	0	0	0	1
1	51	3	0	0	0	0	0	0	0	0	0	0	1	0	0	0	0	0	0	0	0	0		120	73	72	4.96	74	359	10.3	4	1.71	0.89	2.42		1	0	1	1	0	1	1	3	0	0	1	0	1	1
1	65	3	0	0	0	0	0	0	0	0	1	0	1	0	1	0	0	0	0	0	0	1		118	65	61	4.71	72	330	11.1	4.07	1.14	1.27	2.77		1	0	1	1	1	1	0	1	1	0	0	0	0	0
0	63	3	0	0	0	0	0	0	0	0	0	0	1	0	0	0	0	0	0	0	0	1		165	106	59	4.19	72.3	259	4.8	4.92	1.06	1.56	3.09	75	1	1	1	0	1	1	1	1	1	0	0	0	0	0
1	64	3	0	0	0	0	0	0	0	0	0	0	1	0	1	0	0	0	0	0	0	0		160	100	73	5.41	77	304	9.9	5.88	4.75	1.41	3.35	62	1	1	1	1	1	1	1	1	1	0	0	0	0	0
0	48	3	1	0	0	0	0	0	0	0	0	0	0	0	0	0	0	0	0	0	0	0		106	70	63	4.21	55	215	10.3	3.34	0.89	1.53	1.51	69	1	1	0	0	0	1	1	1	1	0	0	0	1	0
1	54	3	0	0	0	0	0	0	0	0	0	0	1	0	0	0	0	0	0	0	0	1		130	80	72	5.01	52	237	9.8	4.34	0.82	1.41	2.61	59	1	1	0	0	1	1	1	1	1	0	0	0	1	0
1	48	3	0	0	0	0	0	0	0	0	0	0	1	0	0	0	0	0	0	0	0	1		120	80	72	4.45	79	346	10.4	3.87	1.38	0.78	2.37	64	1	1	1	0	0	1	1	3	0	0	1	0	1	1
0	68	3	0	0	0	0	0	0	0	0	0	0	0	0	0	0	0	0	0	0	0	1		120	71	84	4.07	60	278	4.3	6.93	1.75	2	5.19	77	1	1	1	0	0	1	1	1	1	0	0	0	1	0
0	65	3	1	0	0	0	0	0	0	0	0	0	1	0	0	0	0	0	0	0	0	0		120	80	93	6	57.3	264	11	4.71	5.93	0.74		59	1	1	1	1	1	1	1	0	0	1	0	0	1	1
1	54	3	1	0	0	0	0	0	0	0	0	0	0	0	0	0	0	0	0	0	0	0		106	70	60	3.51	57	319	6.9	2.86	1.13	0.68	1.75		1	1	0	0	0	1	1	3	0	0	1	0	1	1
1	40	3	1	0	0	0	0	0	0	0	0	0	1	0	1	1	0	0	1	1	0	1		164	104	61	3.75	80	264	13	3.54	1.31	1.61	2.11		1	1	1	1	0	1	1	3	0	0	1	0	1	1
1	66	3	0	0	0	0	0	0	0	0	0	0	0	0	1	1	0	0	0	0	1	0		125	70	66	3.29	105	284	7.4	2.66	1.96	1.27	1.13	67	1	1	1	0	0	1	1	3	0	0	1	0	1	1
1	74	3	0	0	0	0	0	0	0	0	0	0	0	0	0	0	0	0	0	0	0	1		120	80	80	4.75	95	311	10.2	3.47	1.43	0.94	1.84	73	1	1	0	0	0	1	1	1	1	0	0	0	0	0
0	45	3	0	0	0	0	0	0	0	0	0	0	1	0	0	0	0	0	0	0	0	0		180	112	86	3.36	88	205	2.8	5.57	2.09	1.67	3.12		1	1	1	1	1	1	1	3	0	0	1	0	1	1
0	73	3	0	0	0	0	0	0	0	0	0	0	1	0	0	0	0	0	0	0	0	0		158	80	70	3.95	66	186	1.1	3.62	1.46	2.25	1.72		1	1	1	1	0	1	1	0	0	1	0	0	1	1
1	49	3	0	0	0	0	0	0	0	0	0	0	1	0	0	0	0	0	0	1	0	1		130	82	78	4.78	68	336	7.9	4.84	4.08	1.49	2.56	64	1	1	1	0	0	1	1	1	1	0	0	0	0	1
0	70	3	0	0	0	0	0	0	0	0	0	0	1	0	0	0	0	0	0	0	0	0		120	70	80	5.65	57	224	15.3	3.97	1.7	1.14	2.02		1	1	1	1	0	1	1	0	0	1	0	0	1	1
0	60	3	1	0	0	0	0	0	0	0	0	0	0	0	0	0	0	0	0	1	0	0		130	85	60	5.5	55	289	4.7	8.83	5.22	0.81	6.06		1	1	1	1	0	1	1	3	0	1	0	1	1	1
1	46	3	0	0	0	0	0	0	0	0	0	0	0	0	0	0	0	0	0	0	0	0		110	80	74	4.57	79	289	17.1	5.52	1.97	1.24	3.5		1	1	1	1	0	1	1	0	0	1	0	0	1	1
0	58	3	0	0	0	0	0	0	0	0	0	0	0	0	0	0	0	0	0	0	0	0		120	80	70	4.21	59	180	9.4	5.14	1.46	2.32	3.7	64	1	1	1	0	1	1	1	0	0	1	0	0	1	0
0	62	3	0	0	0	0	0	0	0	0	0	0	1	0	0	0	0	0	0	1	0	0		150	78	54	5.68	61	272	6.1	3.07	2.8	0.64	1.5	62	1	1	1	1	0	1	1	0	0	1	0	0	1	0
1	67	3	0	0	0	0	0	0	0	0	0	0	1	0	0	0	0	0	0	0	0	0		124	80	89	6.5	70	199	7.6	4.53	1.87	0.84	2.88		1	1	1	0	0	1	1	3	0	0	1	0	1	1
1	68	3	0	0	0	0	0	0	0	0	0	0	0	0	0	0	0	0	0	0	0	0		124	84	84	6.77	60	170	8.7	3.69	1.7	0.94	2		1	1	0	0	0	1	1	0	0	1	0	0	1	0
1	55	3	0	0	0	0	0	0	0	0	0	0	0	0	1	0	0	0	0	0	0	0		110	60	51										1	1	1	0	0	1	1	0	0	1	0	0	1	0
0	61	3	0	0	0	0	0	0	0	0	0	0	1	0	0	0	0	0	0	0	0	0		118	75	68	5.11	45	266	3.8	5.95	1.37	1.46	3.92		1	1	0	0	0	1	1	0	0	1	0	0	1	1
1	66	3	1	0	0	1	0	0	0	0	0	0	0	0	0	0	0	0	0	0	0	0		108	65	64	5.8	101	330	8.8	3.15	1.73	0.86	1.65		1	1	1	1	0	1	1	0	0	1	0	0	1	1
0	47	3	0	0	0	0	0	0	0	0	0	0	0	0	0	1	0	0	1	1	0	0		130	82	66	4.94	55	259	4.4	3.5	1.64	0.88	1.92		1	1	1	0	1	1	1	3	0	0	1	0	1	1
0	70	3	0	0	0	0	0	0	0	0	0	0	1	0	0	0	0	0	0	0	0	0		116	73	76										1	1	0	1	1	1	1	1	1	0	0	0	0	0
1	41	3	0	0	0	0	0	0	0	0	0	0	1	0	1	0	0	0	0	0	0	0		177	108	113	5.3	83	348	8.3	4.64	3.05	0.79	2.87	73	1	1	1	1	1	1	1	0	0	1	0	0	1	1
1	55	3	0	0	0	0	0	0	0	0	0	0	1	0	1	0	0	0	0	0	0	0		114	79	66	4.83	67	348	6.2	2.59	0.99	1.19	1.03	64	1	1	1	1	0	1	1	1	1	0	0	0	1	0
0	60	3	0	0	0	0	0	0	0	0	0	0	1	0	0	0	0	0	0	1	0	0		130	80	80	6.63	60	274	8	5.67	2.42	1.24	3.25	60	1	0	1	0	1	1	1	1	1	0	0	0	0	1
1	47	3	0	0	0	0	0	0	0	0	0	0	1	0	0	0	0	0	0	0	0	0		150	110	75	5.55	44	370	4.6	9.43	2.89	0.97	7.36	67	1	1	1	1	0	1	1	0	0	1	0	0	1	1
1	52	3	0	0	0	0	0	0	0	0	0	0	0	0	0	0	0	0	0	0	0	0		125	80	78	5.02	71	288	11	4.57	1.41	1.37	2.63	63	1	1	1	0	0	1	1	1	1	0	0	0	1	0
0	61	3	0	0	0	0	0	0	1	0	1	0	0	0	0	0	0	0	0	0	0	0		143	94	72	5.68	58	364	10.8	5.87	2.64	0.91	3.91		1	1	1	0	0	1	1	0	0	1	0	0	1	0
1	38	3	0	0	0	0	0	0	0	0	0	0	0	0	0	0	0	0	0	0	0	0		95	58	69	4.77	94	303	10.9	6.96	2.97	1.43	5.24		1	1	0	0	0	1	1	1	1	0	0	0	0	0
0	49	3	0	0	0	0	0	0	0	0	0	0	1	1	0	0	0	0	0	0	0	0		130	80	90	4.91	52	267	2.1	3.4	0.86	0.9	1.98	63	1	1	1	1	0	1	1	0	0	1	0	0	1	1
1	56	3	0	0	0	0	0	0	1	0	0	0	1	0	0	0	0	0	0	0	0	0		120	80	60	5.84	87	370	4.4	5.06	5.66	0.79	2.61	67	1	1	1	0	1	1	1	1	1	0	0	0	1	0
1	71	3	0	0	0	0	0	0	1	0	0	0	1	0	0	0	0	0	0	0	0	0		134	80	64	5.48	70	234	4.2	3.04	1.28	0.72	1.77		1	1	1	1	0	1	1	0	0	1	0	0	1	0
1	53	3	0	0	0	0	0	0	0	0	1	0	1	0	1	0	0	0	0	0	0	0		132	87	68	4.65	60	239	5.5	2.42	0.96	1.03	1.1	64	1	1	1	1	1	1	1	0	0	1	0	0	0	1
0	50	3	1	0	0	0	0	0	0	0	0	0	1	0	0	0	0	0	0	0	0	0		180	120	78		40	162	2.3					64	1	1	1	0	0	1	1	1	1	0	0	0	1	0
0	54	3	0	0	0	0	0	0	0	0	0	0	1	0	0	0	0	0	0	0	0	0		139	69	80	4.86	68	339	4.9	4.73	2.84	1.03	2.82	66	1	1	0	0	0	1	1	0	0	1	0	0	1	0
0	78	3	0	0	0	0	0	0	0	0	0	0	0	0	0	0	0	0	0	0	0	1		117	66	72	6.36	58	215	7.2	3.58	1.64	0.79	1.95	60	1	1	1	0	0	1	1	0	0	1	0	0	1	0
1	65	3	0	0	0	0	0	0	0	0	0	0	1	0	0	0	0	0	0	0	0	0		113	80	80	5.63	85	249	10.5	2.67	0.72	1.03	1.42		1	1	1	0	1	1	1	1	1	0	0	0	0	0
1	57	3	0	0	0	0	0	0	0	0	0	0	0	0	1	0	0	0	0	0	0	0		140	92	92	4.5	75	278	5.9	3.04	2.41	1.05	1.58	62	1	1	0	0	0	1	1	1	1	0	0	0	0	1
0	68	3	0	0	0	0	0	0	0	0	0	0	1	0	0	0	0	0	0	0	0	0		138	80	85	10.35	40	269	5.2	5.08	2.28	0.92	3.55		1	1	1	0	0	1	1	3	0	0	1	0	1	1
0	64	3	0	0	0	0	0	0	0	0	0	0	1	0	0	1	1	1	1	0	0	0		135	91	80	6.34	47	269	5	5.49	2.07	1.09	3.49		1	1	1	1	0	1	1	3	0	0	1	0	1	1
0	60	3	0	0	0	0	0	0	0	0	0	0	0	1	0	0	0	0	0	0	0	0		134	63	78	7.13	40	190	12.1	7.78	1.96	1.5	5.75	69	1	1	0	0	1	1	1	1	1	0	0	0	1	0
1	58	3	0	0	0	0	0	0	0	0	0	0	1	1	0	0	0	0	0	0	0	0		96	63	68	8.7	67	246	12.4	4.72	2.25	1.13	2.88		1	1	1	0	1	1	1	1	1	0	0	0	1	0
0	74	3	1	0	0	0	0	0	0	0	0	0	0	0	0	0	0	0	0	0	0	0		120	69	82	4.91	48	279	5.6	5.8	1.6	1	4.08		1	1	0	1	0	1	1	0	0	1	0	0	1	0
0	67	3	1	0	0	0	0	0	0	0	0	0	1	1	0	0	0	0	0	0	0	0		136	75	85	6.81	41	311	3.9	3.87	2.1	0.7	2.43	65	1	1	1	0	0	1	1	0	0	1	0	0	1	1
0	63	3	0	0	0	0	0	0	0	0	0	0	1	0	0	0	0	0	0	1	0	0		125	76	60	5.06	50	433	7.8	5.08	2.81	1.24	2.87		1	1	1	0	0	1	1	0	0	1	0	0	0	1
0	61	3	0	0	0	0	0	0	0	0	0	0	1	0	0	0	0	0	0	1	0	0		140	100	100	4.5	61	291	5.9	5.05	2.17	1.26	3.21		1	1	1	1	0	1	1	0	0	1	0	0	1	1
0	68	3	0	0	0	0	0	0	0	0	0	0	1	0	0	0	0	0	0	0	0	0		143	82	76	5.06	42	204	5.8	3.17	0.94	1.05	1.69		1	1	0	0	0	0	1	1	1	0	0	0	0	0
1	60	3	0	0	0	0	0	0	0	0	0	0	0	0	1	0	0	0	0	0	0	0		155	88	98	7.02	62	216	10.4	5.9	1.14	1.24	4.03		1	0	0	1	1	1	1	0	0	1	0	0	0	1
0	66	3	0	0	0	0	0	0	0	0	0	0	1	0	0	0	0	0	0	0	0	0		136	83	50	4.63	52	376	8.7	6.37	1.1	1.76	4.04	59	1	1	0	0	1	1	1	1	1	0	0	0	0	0
1	60	3	0	0	0	0	0	0	0	0	0	0	1	0	1	0	0	0	0	0	0	1		115	80	80	5.31	63	243	5.6	4.3	2.24	0.95	2.52		1	1	1	0	0	1	1	1	1	0	0	0	1	0
0	71	3	1	0	0	0	0	0	0	0	0	1	1	0	0	0	0	0	0	1	0	0		140	80	60	5.48	67	219	20.9	5.26	1.58	1.02	3.55		1	1	1	1	0	1	1	3	0	0	1	0	1	1
0	77	3	0	0	0	0	0	0	0	0	1	0	1	0	0	0	0	0	0	0	0	0		150	80	62	4.93	54	294	5.3	4.52	1.44	0.75	3.17		1	1	1	1	0	1	1	0	0	1	0	0	0	1
0	64	3	0	0	0	0	0	0	0	0	0	0	1	0	0	0	0	0	0	0	0	0		170	105	64	4.89	65	254	7.1	4.61	1.12	1.16	2.83		1	1	0	1	1	1	1	1	1	0	0	0	1	0
1	58	3	0	0	0	0	0	0	0	0	0	0	0	0	0	0	0	0	0	0	0	0		131	78	76	6.05	78	314	6.4	4	1.7	0.65	2.43	68	1	1	1	1	1	1	1	1	1	0	0	0	1	0
1	72	3	0	0	0	0	0	0	0	0	0	0	1	1	0	0	0	0	0	0	0	0		138	66	76		56	196	6.4	4.18	1.3	0.77	2.87		1	1	1	1	1	1	1	0	0	1	0	0	1	0
0	64	3	0	0	0	0	0	0	0	0	0	0	1	0	0	0	0	0	0	0	0	1		150	79	80	4.52	44	238	11.3					64	1	0	0	0	0	1	1	3	0	0	1	0	1	1
1	58	3	0	0	0	0	0	0	0	0	0	0	1	0	0	0	0	0	0	0	0	0		139	69	60	5.25	63	336	10.9	6.09	2.09	1.05	4.13	69	1	1	0	0	0	1	1	1	1	0	0	0	0	0
0	58	3	0	0	0	0	0	0	0	0	0	0	1	0	0	0	0	0	0	0	0	0		95	60	75	6.35	48	286	6	5.13	0.81	1.45	3.2	67	1	1	0	0	0	1	1	1	1	0	0	0	1	0
0	77	3	0	0	0	0	0	0	0	0	0	0	0	0	0	0	0	0	0	0	0	0		120	80	57	6.1	64	322	9.5	6.16	3.99	1.83	3.69	56	1	1	0	0	0	1	1	3	0	0	1	0	1	1
1	57	3	0	0	0	0	0	0	0	0	0	0	0	0	0	0	0	0	0	1	0	0		112	75	70	4.53	73	405	7.8	3.29	1.27	0.78	1.83	59	1	1	1	0	0	1	1	1	1	0	0	0	0	1
0	60	3	0	0	0	0	0	0	0	0	0	0	0	0	0	0	0	0	0	0	0	0		140	80	80	4.75	47	210	10.9	4.53	2.97	1.51	2.62	66	1	1	0	0	0	1	1	1	1	0	0	0	1	0
1	66	3	0	0	0	0	0	0	0	0	0	0	0	0	0	1	1	1	1	0	0	0		160	130	80	6.93	52	426	9.6	4.9	2.21	0.85	3.1	60	1	1	1	0	0	1	1	0	0	1	0	0	1	1
1	48	3	0	0	0	0	0	0	1	0	0	0	0	0	0	0	0	0	0	0	0	0		128	78	78	4.72	63	33	7.7	4.94	1.65	0.9	3.29	61	1	1	1	1	0	1	1	3	0	0	1	0	1	1
0	52	3	1	0	0	0	0	0	0	0	0	0	0	0	0	0	0	0	0	0	0	1		102	64	60									64	1	1	1	0	0	1	0	1	1	0	0	0	1	0
1	39	3	0	0	0	0	0	0	0	0	0	0	0	0	0	0	0	0	0	0	0	0		125	80	73	4.61	80	474	7.8	4.74	4.61	0.75	2.47	70	1	1	1	1	1	1	1	1	1	0	0	0	1	0
1	57	3	1	0	0	0	0	0	0	0	0	0	0	0	0	0	0	0	0	0	0	0		154	74	78	无								68	1	1	1	0	0	1	1	1	1	0	0	1	0	0
1	80	3	0	0	0	0	0	0	0	0	0	0	0	0	1	0	0	0	0	0	0	0		123	90	56	4.73	74	257	8.3	3.37	1.89	0.85	1.68		1	1	1	1	1	1	1	3	0	0	1	0	1	1
0	63	3	0	0	0	0	0	0	0	0	0	0	0	0	0	0	0	0	0	0	0	0		148	85	80	4.45	38	217	11.4	4.23	1.27	1.04	2.62	66	1	1	1	0	0	1	1	1	1	0	0	0	0	0
1	76	3	0	0	0	0	0	0	0	0	0	0	1	0	1	0	0	0	0	0	0	1		142	78	80	5.02	130	387	9.1	5.9	2.55	1.26	3.63	60	1	1	0	0	0	1	1	0	0	1	0	0	0	1
0	65	3	0	0	0	0	0	0	0	0	0	0	1	0	0	1	1	1	0	0	0	0		114	76	72	4.58	51	181	7.2	4.13	1.43	0.94	2.6	59	1	1	1	1	1	1	1	3	0	0	1	0	1	1
0	40	3	0	0	0	0	0	0	0	0	0	0	1	1	0	0	0	0	0	0	0	1		130	80	89	14.66	26	188	3.8	3.67	3.02	0.66	1.92		1	1	1	1	1	1	1	0	0	1	0	0	1	0
0	74	3	0	0	0	0	0	0	0	0	0	0	0	0	0	0	0	0	0	0	0	1		155	82	80	10.95	66	412	5.2	4.45	0.73	1.5	2.52	59	1	1	1	0	0	1	1	1	1	0	0	0	1	0
1	62	3	0	0	0	0	0	0	0	0	0	0	0	0	0	0	0	0	0	0	0	0		120	80	78										1	1	0	0	0	1	1	1	1	0	0	0	1	0
1	57	3	0	0	0	0	0	0	0	0	0	0	0	0	0	0	0	0	0	0	0	0		110	70	58	4.56	63	324	5.2	4.29	1.45	1.22	2.36		1	1	0	0	0	0	1	0	0	1	0	0	1	0
1	65	3	0	0	0	0	0	0	0	0	0	0	0	0	1	0	0	0	0	0	0	1		108	60	60									59	1	1	0	0	0	1	1	1	1	0	0	0	1	0
1	59	3	0	0	0	0	0	0	0	0	0	0	1	0	0	0	0	0	0	0	0	0		130	98	65	4.04	73	289	5.6	5.04	1.06	1.23	2.99	69	1	1	0	0	0	1	1	0	0	1	0	0	1	0
1	65	3	0	0	0	0	0	0	1	0	1	0	1	0	0	0	0	0	0	0	0	0		170	120	70	4.88	81	298	7.9	6.02	4.18	0.76	3.56	53	1	1	1	0	1	1	1	1	1	0	0	0	0	0
0	45	3	0	0	0	0	0	0	0	0	0	0	1	0	0	0	0	0	0	0	0	0		150	90	100	8.88	33	258	6.6	6.21	3.81	1.39	3.4	58	1	1	1	0	1	1	1	0	0	1	0	0	0	1
1	41	3	0	0	0	0	0	0	0	0	0	0	1	0	1	0	0	0	0	0	0	0		150	90	84	4.36	86	436	10.8	4.23	1.82	1.03	2.28	66	1	1	0	1	0	1	1	0	0	1	0	0	1	0
1	62	3	0	0	0	0	1	0	0	0	0	0	0	0	1	0	0	0	0	0	0	0		124	80	78	6.25	59	284	9	6.52	9.84	0.82	2.29	57	1	1	0	0	0	1	1	0	0	1	0	0	1	0
0	47	3	1	0	0	0	0	0	0	0	0	0	0	0	0	0	0	0	0	0	0	0		117	70	77	5.44	44	216	5.6	4.2	1.09	0.94	2.51	62	1	1	1	1	0	1	1	1	1	0	0	0	1	0
1	46	3	1	0	0	0	0	0	0	0	0	0	0	0	0	0	0	0	0	0	0	0		120	80	75	4.6	68	242	16.4	6.41	1.89	1.04	4.53	66	1	1	1	0	0	1	1	1	1	0	0	0	1	0
0	63	3	0	0	0	0	0	0	0	0	0	0	0	0	0	0	0	0	0	0	0	0		140	80	70									68	1	1	1	1	0	1	1	0	0	1	0	0	1	0
0	72	3	0	0	0	1	0	0	0	0	0	0	0	0	0	0	0	0	0	0	0	0		120	75	68	6.25	84	325	7.6	4.57	3.06	0.74	2.58	48	1	1	1	1	0	1	1	0	0	1	0	0	1	1
1	71	3	0	0	0	0	0	0	0	0	0	0	0	0	0	0	0	0	0	0	0	0		149	71	72	4.27	52	164	5.7	3.12	0.72	1.08	1.56	61	1	1	1	0	1	1	1	3	0	0	1	0	1	1
1	50	3	0	0	0	0	0	0	0	0	0	0	0	0	0	0	0	0	0	0	0	0		120	78	68	4.16	70	298	6.5	4	1.86	0.78	2.37		1	1	0	0	0	1	1	1	1	0	0	0	0	0
0	79	3	0	0	0	0	0	0	0	0	0	0	1	0	0	0	0	0	0	0	0	0		165	70	70	4.84	81	209	8.1	4.22	0.83	1.48	2.59	73	1	1	1	1	0	1	1	0	0	1	0	0	1	1
1	43	3	0	0	0	0	0	0	0	0	0	0	0	0	1	0	0	0	0	0	0	0		127	57	82	5.15	60	313	15.6	3.15	0.79	1.02	1.68		1	1	1	0	0	1	1	0	0	1	0	0	1	0
0	80	3	1	0	0	0	0	0	1	0	0	0	1	0	0	1	1	0	0	0	0	0		115	67	64	5.4	127	36	3.2	4.45	2.05	0.96	2.72	62	1	1	0	0	0	1	1	1	1	0	0	0	0	0
0	57	3	0	0	0	0	0	0	0	0	0	0	0	1	0	0	0	0	0	0	0	0		116	77	114	24.69	49	196	12.2	5.47	1.99	1.16	3.25	55	1	1	1	0	0	1	1	0	0	1	0	0	1	1
1	59	3	0	0	0	0	0	0	0	0	1	0	1	0	0	0	0	0	0	0	0	0		165	95	53	4.47	87	236	6.8	3.81	2.75	0.75	1.82	58	1	1	0	0	1	1	1	1	1	0	0	0	0	0
0	76	3	0	0	0	0	0	0	0	0	0	0	0	0	0	0	0	0	0	0	0	1		113	65	70	5.4	59	266	5.7	3.8	0.93	0.99	2.34		1	1	0	0	0	1	1	1	1	0	0	0	0	1
1	60	3	0	0	0	0	0	0	0	0	0	0	0	0	1	0	0	0	0	0	0	0		120	80	70	4.12	34	370	4.4	4.42	1.59	1.1	2.6	63	1	1	0	0	0	1	1	3	0	0	1	0	1	1
0	74	3	0	0	0	0	0	0	0	0	0	0	0	0	0	0	0	0	0	0	0	0		126	79	80	4.68	64	480	12.6	4.2	2.25	0.92	2.44	65	1	1	0	0	0	1	1	1	1	0	0	0	1	0
1	68	3	0	0	0	0	0	0	0	0	0	0	0	0	0	0	0	0	0	0	0	0		120	80	54	4.33	54	178	3.7	4.81	0.83	1.33	2.91	72	1	0	0	0	0	1	1	0	0	1	0	0	1	0
1	44	3	0	0	0	0	0	0	0	0	0	0	0	0	0	0	0	0	0	0	0	0		128	88	75										1	1	1	0	0	1	1	0	0	1	0	0	1	0
0	60	3	0	0	0	0	0	0	0	0	1	0	0	0	0	0	0	0	0	0	0	0		120	80	62	5.12	43	222	8.5	2.44	1.09	0.98	1.15	60	1	1	1	1	0	1	1	1	1	0	0	0	1	0
0	62	3	0	0	0	0	0	0	0	0	0	0	1	0	0	0	0	0	0	0	0	0		128	78	77	4.11	47	231	6.5	2.06	1.62	1.69	3.67	69	1	1	1	1	0	1	1	3	0	0	1	0	1	1
1	45	3	0	0	0	0	0	0	0	0	0	0	0	0	0	0	0	0	0	0	0	0		130	76	88	6.1	76	254	9.4	3.87	1.51	0.88	2.37		1	1	1	0	0	1	1	1	1	0	0	0	1	0
1	68	3	0	0	0	0	0	0	0	0	0	0	1	0	0	0	0	0	0	0	0	0		120	80	70	4.38	76	440	8.3	4.81	1.55	1.04	3.15		1	1	1	0	0	1	1	0	0	1	0	0	1	0
1	50	3	0	0	0	0	0	0	0	0	0	0	1	1	0	0	0	0	0	0	0	0		110	80	78	4.52	58	328	7.7	3.91	2.02	1.04	2.2	63	1	1	1	1	0	1	1	0	0	1	0	0	1	0
1	59	3	0	0	0	0	0	0	0	0	1	0	1	0	0	0	0	0	0	0	0	0		125	80	75	4.21	69	217	10.2	3.49	1.35	1.35	1.68		1	1	1	0	0	1	1	1	1	0	0	0	1	0
1	55	3	0	0	0	0	0	0	0	0	0	0	1	0	0	0	0	0	0	0	0	0		143	102	80	7.81	47	354	16.2	5.53	3.04	0.86	3.66	57	1	1	1	0	0	0	1	3	0	0	1	0	1	1
1	68	3	1	0	0	0	0	0	0	0	0	0	0	0	1	0	0	0	0	0	0	0		126	75	53	5.22	87	344	9.1	4.24	1.87	1	2.62	62	1	1	1	0	0	1	1	3	0	0	1	0	1	1
1	58	3	0	0	0	0	0	0	0	0	0	1	0	0	1	0	0	0	0	0	0	0		110	73	80	4.65	76	400	11.7	3.35	1	0.96	2.05	62	1	1	0	1	0	1	1	0	0	1	0	0	0	1
1	45	3	0	0	0	0	0	0	0	0	0	0	1	0	1	0	0	0	0	0	0	0		140	100	78	7.08	78	405	20	3.64	1.06	1.1	2.06	67	1	1	0	0	0	1	1	1	1	0	0	0	1	0
1	63	3	0	0	0	0	0	0	0	0	0	0	0	0	1	0	0	0	0	1	0	1		131	83	73	5.78	81	270	11.2	4.51	1.83	0.88	2.56	74	1	1	0	0	0	1	1	3	0	0	1	0	1	1
0	64	3	0	0	0	0	0	0	1	0	0	0	0	0	0	0	0	0	0	0	0	0		140	70	88	6.18	48	234	7.1	4.27	1.28	1.07	2.76	61	1	1	1	0	1	1	1	1	1	0	0	0	1	0
1	53	3	0	0	0	0	0	0	0	0	0	0	1	0	1	0	0	0	0	0	0	0		175	107	58	5.24			6.6	4.18	1.46	1.21	1.35	68	1	1	1	1	0	1	1	1	1	0	0	0	1	0
0	64	3	0	0	0	0	0	0	0	0	0	0	0	0	0	0	0	0	0	0	0	0		105	63	73	5.25			7.1	8.28	1.84	0.95	6.39	63	1	1	1	1	0	1	1	1	1	0	0	0	1	0
0	76	3	0	0	0	0	0	0	0	0	1	0	1	1	0	0	0	0	0	1	0	0		136	80	80	4.61	170	302	4.4	5.72	3.66	0.59	3.72	59	1	1	1	1	0	1	1	3	0	0	1	0	1	1
0	65	3	0	0	0	0	0	0	0	0	1	0	1	1	0	1	0	0	1	1	0	0		126	72	70	7.43	49	156	8.4	3.39	1.89	0.8	2.01	61	1	1	0	0	0	1	1	1	1	0	0	0	0	0
0	67	3	1	0	0	0	0	0	0	0	0	0	1	0	0	0	0	0	0	0	0	0		120	80	76	5.01	79	368	7.7	5.5	1.62	1.56	3.25	61	1	1	1	1	1	1	1	3	0	0	1	0	1	1
0	62	3	1	0	0	0	0	0	0	0	0	0	1	0	0	0	0	0	0	0	0	0		130	78	80	3.76	52	145	2.8	4.58	0.71	1.35	3	65	1	1	1	1	1	1	1	0	0	1	0	0	1	0
0	59	3	1	0	0	0	0	0	0	0	0	0	1	0	0	0	0	0	0	0	0	0		160	80	76	5.62	60	279	9.3	6.94	2.7	1.54	4.68	64	1	1	0	1	1	1	1	0	0	1	0	0	0	1
1	50	3	0	0	0	0	0	0	0	0	0	0	1	0	1	0	0	0	0	0	0	0		160	98	86	5.31	94	366	4.1	4.65	2.69	0.82	2.97	65	1	1	0	0	0	1	1	1	1	0	0	0	1	0
1	66	3	0	0	0	0	0	0	1	0	0	0	1	0	1	0	0	0	0	0	0	0		120	80	60	4.38	76	266	5	4.18	0.9	1.05	2.94		1	1	0	0	0	1	1	0	0	1	0	0	0	1
1	62	3	0	0	0	0	0	0	0	0	0	0	0	1	0	0	0	0	0	0	0	0		140	90	76	7.69	64	197	6.2						1	1	1	0	0	1	1	3	0	0	1	0	1	1
1	63	3	0	0	0	0	0	0	0	0	1	0	0	0	0	0	0	0	0	0	0	0		120	60	68	6.38	65	247	10.9	3.8	1.21	1.18	1.93		1	0	1	0	0	1	1	1	1	0	0	0	1	0
1	61	3	0	0	0	0	0	0	0	0	1	0	0	0	1	0	0	0	0	0	0	0		154	96	82	7.27	81	276	11.5	6.42	1.26	1.47	4.55	57	1	1	1	0	0	1	1	1	1	0	0	0	1	0
1	55	3	0	0	0	0	0	0	0	0	0	0	0	0	0	0	0	0	0	0	0	0		134	78	84	5.08	78	214	13.8	5.37	3.01	1.17	3.82		1	1	0	0	0	1	1	0	0	0	1	0	1	0
1	68	3	0	0	0	0	0	0	0	0	0	0	1	1	1	0	0	0	0	0	0	0		120	80	86	8.59	77	206	7.8	4.26	1.66	1.14	2.13	71	1	1	1	1	1	1	1	1	1	0	0	0	1	0
1	42	3	1	0	0	0	0	0	0	0	0	0	0	0	0	0	0	0	0	1	0	0		115	70	106	7.77	80	307	25					39	1	1	1	1	0	1	1	3	0	0	1	0	1	1
1	53	3	0	0	0	0	0	0	0	0	0	0	0	0	1	0	0	0	0	0	0	0		120	60	58	5.19	70	218	2.1	2.94	1.88	0.71	1.65		1	1	0	0	0	1	1	0	0	1	0	0	1	0
1	68	3	0	0	0	0	0	0	0	0	0	0	1	1	1	0	0	0	0	0	0	0		135	90	75	3.58	63	225	16.2	4.12	0.73	1.29	2.32	58	1	1	1	1	0	1	1	1	1	0	0	0	1	0
1	46	3	0	0	0	0	0	0	0	0	0	0	1	0	0	0	0	0	0	0	0	0		130	95	76	6.12	91	300	5.3	4.95	1.34	0.97	3.27	66	1	1	1	1	1	1	1	1	1	0	0	0	0	1
1	65	3	0	0	0	0	0	0	0	0	0	0	0	0	0	0	0	0	0	1	0	1		134	77	51	4.42	83	278	6	5.04	1.91	1.08	3.24	61	1	1	0	0	0	1	1	0	0	1	0	0	1	1
1	62	3	0	0	0	0	0	0	0	0	0	0	0	0	0	0	0	0	0	0	0	0		120	80	60	5.08	59	308	4	3.67	1.61	0.95	2.02		1	1	0	1	0	1	1	3	0	0	1	0	1	1
0	64	3	0	0	0	0	0	0	0	0	0	0	1	0	0	0	0	0	0	0	0	0		127	77	78	4.41	77	328	14.3	5.16	1.82	1.03	3.48	62	1	1	1	0	1	1	1	0	0	1	0	0	1	1
0	56	3	1	0	0	0	0	0	0	0	0	0	1	0	0	0	0	0	0	0	0	0		130	80	78	9.51	33	217	8.5	5.29	2.61	1.15	3.17	61	1	1	1	0	0	1	1	0	0	1	0	0	1	0
0	58	3	0	0	0	0	0	0	1	0	0	0	1	0	0	0	0	0	0	0	0	0		112	79	67	8.55	72	222	6.9	4.66	2.24	1.01	3.1	65	1	1	0	0	0	1	1	0	0	1	0	0	0	1
0	60	3	0	0	0	0	0	0	0	0	0	0	1	1	0	0	0	0	0	0	0	0		165	90	88	12.1	52	347	12.5	6.2	1.83	1.23	4.53	62	1	1	1	0	1	1	1	1	1	0	0	0	0	0
1	59	3	1	0	0	0	0	0	0	0	0	0	1	0	0	0	0	0	0	0	0	0		118	77	68										1	1	1	0	0	1	1	3	0	0	1	0	1	1
0	60	3	0	0	0	0	0	0	0	0	0	0	1	1	0	0	0	0	0	0	0	0		116	80	72	4.94	50	346	6	3.71	1.04	1.37	2.1		1	1	1	0	0	1	1	3	0	0	1	0	1	1
1	32	3	0	0	0	0	0	0	0	0	1	0	0	0	1	0	0	0	0	0	0	0		120	80	60	5.11	76	343	5.6	5.54	6.32	0.73	2.78		1	1	1	0	0	1	1	1	1	0	0	0	0	0
0	51	3	0	0	0	0	0	0	0	0	0	0	0	0	0	0	0	0	1	1	0	0		125	80	72	4.2	59	195	7.6	5	2	1.22		67	1	1	1	0	0	1	1	0	0	1	0	0	1	1
1	71	3	0	0	0	0	0	0	0	0	0	0	1	0	0	0	0	0	0	0	0	0		130	80	67	4.89	76	250	8.6	3.92	0.71	1.4	2.34		1	1	1	1	1	1	1	1	1	0	0	0	1	0
1	43	3	0	0	0	0	0	0	0	0	0	0	1	0	1	0	0	0	0	0	0	0		118	85	63	4.6	71	328	8.3	3.21	2.48	0.65	1.78		1	1	0	0	0	1	1	1	1	0	0	0	1	0
0	53	3	0	0	0	0	0	0	0	0	0	0	1	0	0	0	0	0	0	0	0	0		130	80	85	4.31	63	172	18.2	3.03	1.25	1	1.67	59	1	1	1	1	0	1	1	1	1	0	0	0	1	0
0	68	3	1	0	0	0	0	0	0	0	0	0	0	0	0	0	0	0	0	0	0	0		115	60	70	4.45	62	149	8.9	4.84	1.07	1.3	3.35	65	1	1	0	0	0	1	1	0	0	1	0	0	1	1
0	82	3	1	0	0	0	0	0	0	0	1	0	0	1	0	0	0	0	0	1	0	0		110	76	70	13.81	110	465	7.2	5.22	4.45	1.22	2.91	65	1	1	1	1	0	1	1	1	1	0	0	0	0	0
1	49	3	0	0	0	0	0	0	0	0	0	0	0	0	1	0	0	0	0	0	0	0		110	80	64	5.1	72	384	4.7	3.51	1.36	1.13	1.98	62	1	1	1	0	0	1	1	1	1	0	0	0	1	0
[truncated: 534 more rows]
[truncated: 18 more columns]
